# Supplementary material for: Functional analysis of Plasmodium falciparum subpopulations associated with artemisinin resistance in Cambodia
Source: Malar J. 2017 Dec 19;16:493. doi: 10.1186/s12936-017-2140-1 (PMC5735551; doi:10.1186/s12936-017-2140-1)
Supplement: Supplementary file 1 — Additional file 1. List of all the isolates used for the analysis. This list provides the index of the sample, ENA accession number, locality, year of data collection, Sample ID, Study ID and the name of the file to be downloaded from the ENA database server. This list is sorted in alphabetic order of localities in Cambodia. This publication uses data and the metainformation from the MalariaGEN Plasmodium falciparum Community Project as described in Genomic epidemiology of artemisinin resistant malaria. [file 12936_2017_2140_MOESM1_ESM.xlsx]

## Sheet: Sheet1
Index	Accession Number	Country	Locality	Year	Sample ID	Study	Filename
147	ERS010516	Cambodia	Pailin	2007	PH0021-C	1012	5696_1_nonhuman
154	ERS032008	Cambodia	Pailin	2008	PH0444-C	1031	6263_5_nonhuman#1
155	ERS032025	Cambodia	Pailin	2008	PH0447-C	1031	6263_6_nonhuman#6
156	ERS032637	Cambodia	Pailin	2009	PH0223-CW	1031	6345_4_nonhuman#2
157	ERS031999	Cambodia	Pailin	2009	PH0229-C	1031	6263_4_nonhuman#4
158	ERS024124	Cambodia	Pailin	2008	PH0121-CW	1031	6007_1_nonhuman#2
159	ERS024125	Cambodia	Pailin	2008	PH0122-CW	1031	6007_1_nonhuman#3
160	ERS024126	Cambodia	Pailin	2008	PH0123-CW	1031	6007_1_nonhuman#4
161	ERS024127	Cambodia	Pailin	2008	PH0124-CW	1031	6007_1_nonhuman#5
162	ERS024128	Cambodia	Pailin	2008	PH0125-CW	1031	6007_2_nonhuman#1
163	ERS024130	Cambodia	Pailin	NA	NA	NA	6007_2_nonhuman#3
164	ERS024133	Cambodia	Pailin	2008	PH0130-CW	1031	6007_3_nonhuman#1
165	ERS024135	Cambodia	Pailin	2008	PH0132-CW	1031	6007_3_nonhuman#3
166	ERS024136	Cambodia	Pailin	2008	PH0133-CW	1031	6007_3_nonhuman#4
72	ERS023736	Cambodia	Pursat	2010	PH0238-C	1044	6297_1_nonhuman#2
73	ERS023737	Cambodia	Pursat	2010	PH0239-C	1044	6297_1_nonhuman#3
74	ERS023741	Cambodia	Pursat	2010	PH0243-C	1044	6297_1_nonhuman#7
75	ERS023742	Cambodia	Pursat	2010	PH0244-C	1044	6297_1_nonhuman#8
76	ERS023743	Cambodia	Pursat	2010	PH0245-C	1044	6297_1_nonhuman#9
77	ERS023744	Cambodia	Pursat	2010	PH0246-C	1044	6222_8_nonhuman#3
78	ERS023745	Cambodia	Pursat	2010	PH0247-C	1044	6222_8_nonhuman#4
79	ERS023746	Cambodia	Pursat	2010	PH0248-C	1044	6222_8_nonhuman#5
80	ERS023747	Cambodia	Pursat	2010	PH0249-C	1044	6222_8_nonhuman#6
81	ERS023748	Cambodia	Pursat	2010	PH0250-C	1044	6222_8_nonhuman#7
82	ERS023749	Cambodia	Pursat	2010	PH0251-C	1044	6222_8_nonhuman#8
83	ERS023750	Cambodia	Pursat	2010	PH0252-C	1044	6222_8_nonhuman#9
84	ERS032249	Cambodia	Pursat	2010	PH0284-C	1044	6345_3_nonhuman#2
85	ERS032246	Cambodia	Pursat	2010	PH0285-C	1044	6345_2_nonhuman#11
86	ERS032683	Cambodia	Pursat	2010	PH0286-CW	1044	6345_7_nonhuman#12
87	ERS025100	Cambodia	Pursat	2010	PH0294-C	1044	6280_1_nonhuman
88	ERS032018	Cambodia	Pursat	NA	NA	NA	6263_5_nonhuman#11
89	ERS032243	Cambodia	Pursat	2010	PH0302-C	1044	6345_2_nonhuman#8
90	ERS032686	Cambodia	Pursat	2010	PH0303-CW	1044	6345_8_nonhuman#3
91	ERS032255	Cambodia	Pursat	2010	PH0304-C	1044	6345_3_nonhuman#8
92	ERS032014	Cambodia	Pursat	2010	PH0306-C	1044	6263_5_nonhuman#7
93	ERS032687	Cambodia	Pursat	2010	PH0308-CW	1044	6345_8_nonhuman#4
94	ERS025262	Cambodia	Pursat	2010	PH0321-C	1044	6222_1_nonhuman#1
95	ERS025263	Cambodia	Pursat	2010	PH0322-C	1044	6222_1_nonhuman#2
96	ERS025265	Cambodia	Pursat	2010	PH0324-C	1044	6222_1_nonhuman#4
97	ERS025266	Cambodia	Pursat	2010	PH0325-C	1044	6222_1_nonhuman#5
98	ERS025257	Cambodia	Pursat	2010	PH0326-C	1044	6468_8_nonhuman#2
99	ERS025267	Cambodia	Pursat	2010	PH0327-C	1044	6222_1_nonhuman#6
100	ERS025268	Cambodia	Pursat	2010	PH0328-C	1044	6222_1_nonhuman#7
101	ERS025269	Cambodia	Pursat	2010	PH0329-C	1044	6222_1_nonhuman#8
102	ERS025258	Cambodia	Pursat	2010	PH0330-C	1044	6468_8_nonhuman#3
103	ERS025271	Cambodia	Pursat	2010	PH0332-C	1044	6222_1_nonhuman#10
104	ERS025259	Cambodia	Pursat	2010	PH0333-C	1044	6468_8_nonhuman#4
105	ERS025272	Cambodia	Pursat	2010	PH0334-C	1044	6222_2_nonhuman#1
106	ERS025273	Cambodia	Pursat	2010	PH0335-C	1044	6222_2_nonhuman#2
107	ERS025274	Cambodia	Pursat	2010	PH0336-C	1044	6222_2_nonhuman#3
108	ERS025275	Cambodia	Pursat	2010	PH0337-C	1044	6222_2_nonhuman#4
109	ERS025276	Cambodia	Pursat	2010	PH0338-C	1044	6222_2_nonhuman#5
110	ERS028696	Cambodia	Pursat	2010	PH0453-C	1044	6263_1_nonhuman#1
111	ERS028697	Cambodia	Pursat	2010	PH0454-C	1044	6263_1_nonhuman#2
112	ERS028698	Cambodia	Pursat	2010	PH0455-C	1044	6263_1_nonhuman#3
113	ERS028699	Cambodia	Pursat	2010	PH0456-C	1044	6263_1_nonhuman#4
114	ERS032688	Cambodia	Pursat	2010	PH0457-CW	1044	6345_8_nonhuman#5
115	ERS032689	Cambodia	Pursat	2010	PH0458-CW	1044	6345_8_nonhuman#6
116	ERS032690	Cambodia	Pursat	2010	PH0459-CW	1044	6345_8_nonhuman#7
117	ERS028700	Cambodia	Pursat	2010	PH0460-C	1044	6263_1_nonhuman#5
118	ERS028701	Cambodia	Pursat	2010	PH0461-C	1044	6263_1_nonhuman#6
119	ERS028702	Cambodia	Pursat	2010	PH0462-C	1044	6263_1_nonhuman#7
120	ERS028703	Cambodia	Pursat	2010	PH0463-C	1044	6263_1_nonhuman#8
121	ERS032691	Cambodia	Pursat	2010	PH0464-CW	1044	6345_8_nonhuman#8
122	ERS032692	Cambodia	Pursat	2010	PH0465-CW	1044	6345_8_nonhuman#9
123	ERS028704	Cambodia	Pursat	2010	PH0466-C	1044	6263_1_nonhuman#9
124	ERS032693	Cambodia	Pursat	2010	PH0467-CW	1044	6345_8_nonhuman#10
125	ERS028705	Cambodia	Pursat	2010	PH0468-C	1044	6263_1_nonhuman#10
126	ERS032694	Cambodia	Pursat	2010	PH0469-CW	1044	6345_8_nonhuman#11
127	ERS028706	Cambodia	Pursat	2010	PH0470-C	1044	6263_2_nonhuman#1
128	ERS028707	Cambodia	Pursat	2010	PH0471-C	1044	6263_2_nonhuman#2
129	ERS028708	Cambodia	Pursat	2010	PH0472-C	1044	6263_2_nonhuman#3
130	ERS028709	Cambodia	Pursat	2010	PH0473-C	1044	6263_2_nonhuman#4
131	ERS032695	Cambodia	Pursat	2010	PH0474-CW	1044	6345_8_nonhuman#12
132	ERS028710	Cambodia	Pursat	2010	PH0475-C	1044	6263_2_nonhuman#5
133	ERS028712	Cambodia	Pursat	NA	NA	NA	6263_2_nonhuman#7
134	ERS028713	Cambodia	Pursat	2010	PH0478-C	1044	6263_2_nonhuman#8
135	ERS032696	Cambodia	Pursat	2010	PH0479-CW	1044	6468_8_nonhuman#7
136	ERS028714	Cambodia	Pursat	2010	PH0480-C	1044	6263_2_nonhuman#9
137	ERS028715	Cambodia	Pursat	2010	PH0481-C	1044	6263_2_nonhuman#10
138	ERS028716	Cambodia	Pursat	2010	PH0482-C	1044	6263_3_nonhuman#1
139	ERS032697	Cambodia	Pursat	2010	PH0483-CW	1044	6468_8_nonhuman#8
140	ERS028717	Cambodia	Pursat	2011	PH0484-C	1044	6263_3_nonhuman#2
141	ERS028718	Cambodia	Pursat	2011	PH0485-C	1044	6263_3_nonhuman#3
142	ERS028719	Cambodia	Pursat	2011	PH0486-C	1044	6263_3_nonhuman#4
143	ERS028722	Cambodia	Pursat	2011	PH0487-C	1044	6263_3_nonhuman#7
144	ERS028723	Cambodia	Pursat	2011	PH0488-C	1044	6263_3_nonhuman#8
145	ERS028724	Cambodia	Pursat	2011	PH0489-C	1044	6263_3_nonhuman#9
146	ERS028725	Cambodia	Pursat	2011	PH0490-C	1044	6263_3_nonhuman#10
149	ERS028720	Cambodia	Pursat	2009	PH0047-Cx	1044	6263_3_nonhuman#5
150	ERS028721	Cambodia	Pursat	2009	PH0051-Cx	1044	6263_3_nonhuman#6
151	ERS017705	Cambodia	Pursat	2010	PH0206-C	1044	5756_1_nonhuman
152	ERS017706	Cambodia	Pursat	2010	PH0209-C	1044	5788_1_nonhuman
153	ERS017707	Cambodia	Pursat	2010	PH0212-C	1044	5764_7_nonhuman
167	ERS032258	Cambodia	Pursat	NA	NA	NA	6345_3_nonhuman#11
11	ERS025277	Cambodia	Ratanakiri	2010	PH0339-C	1044	6222_2_nonhuman#6
12	ERS025278	Cambodia	Ratanakiri	2010	PH0340-C	1044	6222_2_nonhuman#7
13	ERS025279	Cambodia	Ratanakiri	2010	PH0341-C	1044	6222_2_nonhuman#8
14	ERS025280	Cambodia	Ratanakiri	2010	PH0342-C	1044	6222_2_nonhuman#9
15	ERS025281	Cambodia	Ratanakiri	2010	PH0343-C	1044	6222_2_nonhuman#10
16	ERS025260	Cambodia	Ratanakiri	2010	PH0344-C	1044	6468_8_nonhuman#5
17	ERS025282	Cambodia	Ratanakiri	2010	PH0345-C	1044	6222_3_nonhuman#1
18	ERS025283	Cambodia	Ratanakiri	2010	PH0346-C	1044	6222_3_nonhuman#2
19	ERS025284	Cambodia	Ratanakiri	2010	PH0347-C	1044	6222_3_nonhuman#3
20	ERS025285	Cambodia	Ratanakiri	2010	PH0348-C	1044	6222_3_nonhuman#4
21	ERS025286	Cambodia	Ratanakiri	2010	PH0349-C	1044	6222_3_nonhuman#5
22	ERS025287	Cambodia	Ratanakiri	2010	PH0350-C	1044	6222_3_nonhuman#6
23	ERS025288	Cambodia	Ratanakiri	2010	PH0351-C	1044	6222_3_nonhuman#7
24	ERS025289	Cambodia	Ratanakiri	2010	PH0352-C	1044	6222_3_nonhuman#8
25	ERS025290	Cambodia	Ratanakiri	2010	PH0353-C	1044	6222_3_nonhuman#9
26	ERS025291	Cambodia	Ratanakiri	2010	PH0354-C	1044	6222_3_nonhuman#10
27	ERS025376	Cambodia	Ratanakiri	2010	PH0355-C	1044	6222_4_nonhuman#1
28	ERS025377	Cambodia	Ratanakiri	2010	PH0356-C	1044	6222_4_nonhuman#2
29	ERS025378	Cambodia	Ratanakiri	2010	PH0357-C	1044	6222_4_nonhuman#3
30	ERS025379	Cambodia	Ratanakiri	2010	PH0358-C	1044	6222_4_nonhuman#4
31	ERS025380	Cambodia	Ratanakiri	2010	PH0359-C	1044	6222_4_nonhuman#5
32	ERS025381	Cambodia	Ratanakiri	2010	PH0360-C	1044	6222_4_nonhuman#6
33	ERS025382	Cambodia	Ratanakiri	2010	PH0361-C	1044	6222_4_nonhuman#7
34	ERS025383	Cambodia	Ratanakiri	2010	PH0362-C	1044	6222_4_nonhuman#8
35	ERS025384	Cambodia	Ratanakiri	2010	PH0363-C	1044	6222_4_nonhuman#9
36	ERS025385	Cambodia	Ratanakiri	2010	PH0364-C	1044	6222_4_nonhuman#10
37	ERS025386	Cambodia	Ratanakiri	2010	PH0365-C	1044	6222_5_nonhuman#1
38	ERS025387	Cambodia	Ratanakiri	2010	PH0366-C	1044	6222_5_nonhuman#2
39	ERS025388	Cambodia	Ratanakiri	2010	PH0367-C	1044	6222_5_nonhuman#3
40	ERS025389	Cambodia	Ratanakiri	2010	PH0368-C	1044	6222_5_nonhuman#4
41	ERS025390	Cambodia	Ratanakiri	2010	PH0369-C	1044	6222_5_nonhuman#5
42	ERS025391	Cambodia	Ratanakiri	2010	PH0370-C	1044	6222_5_nonhuman#6
43	ERS025392	Cambodia	Ratanakiri	2010	PH0371-C	1044	6222_5_nonhuman#7
44	ERS025393	Cambodia	Ratanakiri	2010	PH0372-C	1044	6222_5_nonhuman#8
45	ERS025394	Cambodia	Ratanakiri	2010	PH0373-C	1044	6222_5_nonhuman#9
46	ERS025395	Cambodia	Ratanakiri	2010	PH0374-C	1044	6222_5_nonhuman#10
47	ERS025396	Cambodia	Ratanakiri	2010	PH0375-C	1044	6222_6_nonhuman#1
48	ERS025397	Cambodia	Ratanakiri	2010	PH0376-C	1044	6222_6_nonhuman#2
49	ERS025398	Cambodia	Ratanakiri	2010	PH0377-C	1044	6222_6_nonhuman#3
50	ERS025399	Cambodia	Ratanakiri	2010	PH0378-C	1044	6222_6_nonhuman#4
51	ERS025400	Cambodia	Ratanakiri	2010	PH0379-C	1044	6222_6_nonhuman#5
52	ERS025261	Cambodia	Ratanakiri	2010	PH0380-C	1044	6468_8_nonhuman#6
53	ERS025401	Cambodia	Ratanakiri	2010	PH0381-C	1044	6222_6_nonhuman#6
54	ERS025402	Cambodia	Ratanakiri	2010	PH0382-C	1044	6222_6_nonhuman#7
55	ERS025403	Cambodia	Ratanakiri	2010	PH0383-C	1044	6222_6_nonhuman#8
56	ERS025404	Cambodia	Ratanakiri	2010	PH0384-C	1044	6222_6_nonhuman#9
1	ERS032003	Cambodia	Tasanh	2008	PH0407-C	1031	6263_4_nonhuman#8
2	ERS032638	Cambodia	Tasanh	2008	PH0409-CW	1031	6345_4_nonhuman#3
3	ERS032015	Cambodia	Tasanh	2008	PH0411-C	1031	6263_5_nonhuman#8
4	ERS032005	Cambodia	Tasanh	2008	PH0412-C	1031	6263_4_nonhuman#10
5	ERS032022	Cambodia	Tasanh	2008	PH0413-C	1031	6263_6_nonhuman#3
6	ERS032017	Cambodia	Tasanh	2008	PH0415-C	1031	6263_5_nonhuman#10
7	ERS032009	Cambodia	Tasanh	2008	PH0418-C	1031	6263_5_nonhuman#2
8	ERS032639	Cambodia	Tasanh	2008	PH0420-CW	1031	6345_4_nonhuman#4
9	ERS032010	Cambodia	Tasanh	2008	PH0421-C	1031	6263_5_nonhuman#3
10	ERS032640	Cambodia	Tasanh	2008	PH0422-CW	1031	6345_4_nonhuman#5
57	ERS024138	Cambodia	Tasanh	2008	PH0139-CW	1031	6007_4_nonhuman#1
58	ERS024139	Cambodia	Tasanh	2008	PH0140-CW	1031	6007_4_nonhuman#2
59	ERS024140	Cambodia	Tasanh	2008	PH0141-CW	1031	6007_4_nonhuman#3
60	ERS024141	Cambodia	Tasanh	2008	PH0142-CW	1031	6007_4_nonhuman#4
61	ERS024142	Cambodia	Tasanh	2008	PH0143-CW	1031	6007_4_nonhuman#5
62	ERS024143	Cambodia	Tasanh	2008	PH0144-CW	1031	6007_5_nonhuman#1
63	ERS024144	Cambodia	Tasanh	2008	PH0145-CW	1031	6007_5_nonhuman#2
64	ERS024145	Cambodia	Tasanh	2008	PH0146-CW	1031	6007_5_nonhuman#3
65	ERS024146	Cambodia	Tasanh	2008	PH0147-CW	1031	6007_5_nonhuman#4
66	ERS024147	Cambodia	Tasanh	2008	PH0148-CW	1031	6007_5_nonhuman#5
67	ERS024148	Cambodia	Tasanh	2008	PH0149-CW	1031	6007_6_nonhuman#1
68	ERS024149	Cambodia	Tasanh	2008	PH0150-CW	1031	6007_6_nonhuman#2
69	ERS024150	Cambodia	Tasanh	2008	PH0151-CW	1031	6007_6_nonhuman#3
70	ERS024151	Cambodia	Tasanh	2008	PH0152-CW	1031	6007_6_nonhuman#4
71	ERS024152	Cambodia	Tasanh	2008	PH0153-CW	1031	6007_6_nonhuman#5
148	ERS024137	Cambodia	Tasanh	2008	PH0138-CW	1031	6007_3_nonhuman#5
