# Supplementary material for: Functional analysis of Plasmodium falciparum subpopulations associated with artemisinin resistance in Cambodia
Source: Malar J. 2017 Dec 19;16:493. doi: 10.1186/s12936-017-2140-1 (PMC5735551; doi:10.1186/s12936-017-2140-1)
Supplement: Supplementary file 7 — Additional file 7. Database presenting the list of 21,257 non-synonymous SNPs found in the 167 Cambodian isolates. Calling of SNPs is described in the “Methods” section. See full legend in the corresponding excel sheet. [file 12936_2017_2140_MOESM7_ESM.xlsx]

## Sheet: All_Subpopulations
		Index	11	12	13	17	18	19	20	22	23	24	25	27	28	29	30	31	32	33	34	35	36	37	38	39	40	41	42	43	44	45	46	47	48	49	50	51	52	53	54	55	56	8	104	105	122	21	26
		Description	KH1.1	KH1.1	KH1.1	KH1.1	KH1.1	KH1.1	KH1.1	KH1.1	KH1.1	KH1.1	KH1.1	KH1.1	KH1.1	KH1.1	KH1.1	KH1.1	KH1.1	KH1.1	KH1.1	KH1.1	KH1.1	KH1.1	KH1.1	KH1.1	KH1.1	KH1.1	KH1.1	KH1.1	KH1.1	KH1.1	KH1.1	KH1.1	KH1.1	KH1.1	KH1.1	KH1.1	KH1.1	KH1.1	KH1.1	KH1.1	KH1.1	KH1.1	KH1.1	KH1.1	KH1.1	KH1.2	KH1.2
		Mutation	Wildtype	Wildtype	Wildtype	Wildtype	Wildtype	Wildtype	Wildtype	Wildtype	Wildtype	Wildtype	Wildtype	Wildtype	Wildtype	Wildtype	Wildtype	Wildtype	Wildtype	Wildtype	Wildtype	Wildtype	Wildtype	Wildtype	Wildtype	Wildtype	Wildtype	Wildtype	Wildtype	Wildtype	Wildtype	Wildtype	Wildtype	Wildtype	Wildtype	Wildtype	Wildtype	Wildtype	Wildtype	Wildtype	Wildtype	Wildtype	Wildtype	Wildtype	Wildtype	Wildtype	Wildtype	Wildtype	Wildtype
		Location	Ratanakiri	Ratanakiri	Ratanakiri	Ratanakiri	Ratanakiri	Ratanakiri	Ratanakiri	Ratanakiri	Ratanakiri	Ratanakiri	Ratanakiri	Ratanakiri	Ratanakiri	Ratanakiri	Ratanakiri	Ratanakiri	Ratanakiri	Ratanakiri	Ratanakiri	Ratanakiri	Ratanakiri	Ratanakiri	Ratanakiri	Ratanakiri	Ratanakiri	Ratanakiri	Ratanakiri	Ratanakiri	Ratanakiri	Ratanakiri	Ratanakiri	Ratanakiri	Ratanakiri	Ratanakiri	Ratanakiri	Ratanakiri	Ratanakiri	Ratanakiri	Ratanakiri	Ratanakiri	Ratanakiri	Tasanh	Pursat	Pursat	Pursat	Ratanakiri	Ratanakiri
CHROMOSOME	POSITION	REF \ ID	249	250	251	255	256	257	258	260	261	262	263	265	266	267	268	269	270	271	272	273	274	275	276	277	278	279	280	281	282	283	284	285	286	287	288	289	290	291	292	293	294	338	202	203	220	259	264
MAL01	120397	G																																													T
MAL01	120026	G
MAL01	119588	A
MAL01	125027	G	C										C			C							C											C	C		C	C	C
MAL01	125303	C		T	T	T	T	T	T	T	T		T	T	T	T	T	T	T			T	T	T	T	T	T	T	T	T			T	T	T	T	T	T	T	T	T	T		T				T	T
MAL01	125305	A								T					T							T								T
MAL01	128120	T
MAL01	127783	T					A															A				A		A	A	A		A				A
MAL01	130339	C	T	T			T	T	T	T			T	T	T	T			T	T	T	T				T		T	T	T	T	T						T		T	T					T	T	T	T
MAL01	130198	T																				A							A
MAL01	137258	G	A	A	A	A	A	A	A	A	A	A	A	A	A	A	A	A	A	A	A	A	A	A	A	A	A	A	A	A	A	A		A	A	A	A		A	A	A	A	A	A	A	A	A	A	A
MAL01	137229	A											T												T
MAL01	136587	C	T	T										T					T		T								T			T																T	T
MAL01	136551	C										T							T		T
MAL01	136536	G	A																										A
MAL01	136531	C		A								A		A					A		A																		A								A
MAL01	136513	C		A								A		A					A		A																										A
MAL01	136461	T
MAL01	136456	A																													T
MAL01	136422	G					T		T		T				T											T		T			T
MAL01	136338	T				C											C
MAL01	134709	G																																						A
MAL01	140820	A	C	C	C	C	C	C	C	C	C	C	C	C	C	C	C	C	C	C	C	C	C	C	C	C	C	C	C	C	C	C	C	C	C	C	C	C	C	C	C	C	C	C	C	C	C	C	C
MAL01	145426	T
MAL01	145172	G
MAL01	144877	A		G		G		G				G								G	G	G								G				G		G	G	G	G					G		G
MAL01	144142	G	A		A		A			A			A		A	A		A			A	A	A			A	A	A	A	A	A	A	A	A			A		A	A		A		A			A	A	A
MAL01	152656	T			C																C		C							C								C
MAL01	152293	G			A																A									A								A
MAL01	152146	T
MAL01	152123	C						T					T							T														T														T	T
MAL01	150409	T	C						C							C				C											C											C				C	C
MAL01	148948	C																					T									T	T
MAL01	148804	C					T		T				T							T					T	T		T			T			T	T	T			T	T								T	T
MAL01	148791	G	T		T		T		T	T			T							T		T	T	T	T	T	T	T	T		T		T	T	T	T			T	T	T	T						T	T
MAL01	148786	C						T									T	T																				T
MAL01	148773	G	T																			T																				T
MAL01	148768	T	C																			C																				C
MAL01	148309	C
MAL01	148121	T
MAL01	147993	A	C	C									C					C			C	C			C		C								C	C
MAL01	155488	G	T													T
MAL01	157146	T																		G
MAL01	157200	T																	G													G															G
MAL01	157213	G
MAL01	157697	A																											T																			T	T
MAL01	157806	C		G														G
MAL01	158150	T													G								G										G
MAL01	158296	C
MAL01	158499	A					T				T	T			T	T	T	T		T	T	T		T	T	T		T	T			T		T							T			T			T	T
MAL01	158554	G
MAL01	161480	G					A				A						A			A		A	A			A		A				A	A	A	A		A				A				A		A
MAL01	161514	C					A				A						A		A	A		A	A			A		A				A	A	A							A				A
MAL01	161865	G	T	T	T	T		T	T	T	T	T			T		T				T									T	T				T		T	T		T				T				T	T
MAL01	161885	A					G						G	G		G		G	G	G		G	G			G	G	G	G			G	G	G	G				G		G	G			G		G
MAL01	162130	C													A									A								A			A					A
MAL01	162145	G																													C					C
MAL01	162166	G																													C					C
MAL01	162172	A
MAL01	162175	A																																		G
MAL01	162464	G			A																A																											A	A
MAL01	162473	A
MAL01	162565	C										G
MAL01	162981	C	G	G		G		G	G	G	G			G	G	G		G	G				G	G	G		G		G	G	G	G	G	G	G	G	G	G			G	G	G	G	G		G
MAL01	163118	T		C					C				C
MAL01	163145	A	T		T			T				T		T	T	T	T		T		T	T		T	T					T	T	T		T	T	T	T	T				T						T	T
MAL01	163257	G		T						T
MAL01	163333	C		A																												A							A
MAL01	163343	G		A							A												A									A	A						A		A
MAL01	164024	A	C	C			C	C	C	C	C	C		C	C	C	C	C	C	C		C				C	C	C	C			C		C	C	C	C	C	C	C	C		C		C	C
MAL01	164156	T	A	A		A	A	A	A	A	A	A	A	A	A	A	A		A	A		A				A	A	A	A	A	A	A		A	A	A		A	A	A			A			A
MAL01	164188	G
MAL01	164224	A
MAL01	164236	A			C												C				C								C	C	C																C	C	C
MAL01	164650	A																																							C
MAL01	164651	A
MAL01	164917	G																			A																											A	A
MAL01	164923	A	G		G			G			G				G							G					G									G			G				G			G
MAL01	164929	A									G																									G
MAL01	164953	A																																							G						G
MAL01	165002	A																			G																											G	G
MAL01	165019	G			A				A	A			A				A		A		A								A										A									A	A
MAL01	165214	A			T				T	T											T		T						T	T			T			T												T	T
MAL01	166815	A																				T																	T
MAL01	167312	A	G	G	G	G	G						G	G	G	G			G		G	G	G			G	G	G	G	G	G		G			G	G		G	G	G	G						G	G
MAL01	167382	C			A																A																											A	A
MAL01	168163	A
MAL01	178094	A					G				G	G				G				G						G		G														G	G
MAL01	178265	A										C									C													C
MAL01	178474	T	C	C	C			C					C	C	C			C	C			C	C	C	C					C		C	C			C	C	C	C	C	C		C		C	C
MAL01	178726	G	A	A		A	A	A	A	A	A	A	A	A	A		A		A	A	A	A	A			A	A	A	A		A	A	A	A	A	A	A	A		A	A	A	A		A			A	A
MAL01	179264	G										A							A										A																			A	A
MAL01	179265	A
MAL01	179326	T												G
MAL01	179346	G
MAL01	179913	C					T			T							T									T		T				T	T							T	T
MAL01	179952	A	G	G			G	G	G	G	G	G	G	G	G		G	G	G	G		G		G		G	G	G	G			G	G	G		G		G	G	G	G	G	G
MAL01	179969	G		A	A				A		A			A		A		A			A		A							A	A			A	A	A	A					A		A		A	A	A	A
MAL01	180034	A	T		T		T	T	T	T	T	T	T		T		T	T	T	T	T	T	T	T	T	T	T	T	T	T	T	T		T	T		T	T	T			T	T	T	T		T	T	T
MAL01	180042	C							A									A																A								A
MAL01	180054	G																																	A
MAL01	180055	A							T									T																T
MAL01	180056	A		T	T	T								T							T		T							T	T					T	T							T				T	T
MAL01	180063	C		A	A	A								A							A		A	A						A	A					A	A					A		A				A	A
MAL01	180068	C										G							G										G
MAL01	180069	A
MAL01	180071	G
MAL01	180075	A	G	G				G		G			G	G	G							G														G							G
MAL01	180077	A		G										G																						G
MAL01	180078	A	C	C				C		C			C		C							C	C													C							C
MAL01	180131	G	C					C		C			C		C							C																	C
MAL01	180135	C	T					T		T			T		T							T																	T
MAL01	180159	C				A															A																A
MAL01	180162	C				A								A
MAL01	180170	A	C	C		C	C			C			C		C								C			C					C														C
MAL01	180174	T	G	G		G	G	G					G		G								G			G											G								G
MAL01	180175	T	G	G		G	G	G					G		G								G			G																			G
MAL01	180179	T							C		C							C						C										C					C			C
MAL01	180186	A	G	G		G	G	G		G			G	G	G	G			G	G		G	G	G		G		G			G				G	G	G		G			G	G	G	G	G	G
MAL01	180192	A		T	T	T	T							T							T					T		T		T	T					T	T							T
MAL01	180230	G			C		C					C							C		C		C			C		C	C	C	C						C							C
MAL01	180233	A		G	G	G	G							G			G				G		G			G		G		G	G	G				G	G							G
MAL01	180264	A		C	C	C	C							C			C		C		C		C			C	C	C	C	C	C	C				C	C	C						C
MAL01	180270	C		A	A	A	A							A			A		A		A		A			A	A	A	A	A	A	A				A	A	A						A
MAL01	180285	G					T		T	T					T	T		T				T				T		T					T	T	T				T	T	T	T				T		T	T
MAL01	180288	A					C		C	C					C	C		C				C				C		C					C	C	C	C			C	C	C	C				C		C	C
MAL01	180293	C		T		T											T		T										T			T						T
MAL01	180297	A								G											G		G							G	G						G							G
MAL01	180299	G					C		C	C											C	C	C			C		C		C	C		C	C	C		C			C	C	C		C				C	C
MAL01	180300	G					A		A																	A		A					A	A						A	A							A	A
MAL01	180304	G																								A							A
MAL01	180305	G
MAL01	180309	A																																						C
MAL01	180311	C			A					A											A	A								A	A		A							A	A			A
MAL01	180314	C								A											A	A								A	A
MAL01	180317	A
MAL01	180333	C		T	T	T				T				T					T		T	T	T						T	T	T					T	T							T
MAL01	180554	G					A		A		A		A		A	A		A								A		A			A	A	A	A				A	A	A	A					A
MAL01	190739	C																																														A	A
MAL01	190777	G
MAL01	191280	G																															A
MAL01	191917	C							T																					T																		T	T
MAL01	192498	T														C	C
MAL01	192530	T		A
MAL01	192633	A							G	G			G	G		G	G			G				G									G	G					G				G				G
MAL01	192660	A											G									G		G										G						G
MAL01	192986	A
MAL01	193167	A								G
MAL01	193245	A	G				G																			G		G
MAL01	193299	G	A				A		A				A	A	A					A				A		A		A			A							A	A
MAL01	193536	A														T	T
MAL01	193576	C																																														T	T
MAL01	193667	G	C	C		C	C		C	C		C	C	C	C	C	C	C	C	C	C	C	C		C	C	C	C	C		C	C	C	C	C	C	C	C	C	C	C	C	C	C	C	C	C
MAL01	193846	A						C	C												C		C															C	C
MAL01	193926	G																													T
MAL01	196010	A				C								C							C
MAL01	196011	G				A															A
MAL01	197265	T					C		C																	C		C					C		C				C
MAL01	198410	C
MAL01	198459	T																		C
MAL01	198966	A	G												G					G		G										G		G						G
MAL01	198978	A													G																	G
MAL01	199245	C																T													T
MAL01	199749	A
MAL01	199776	G
MAL01	199800	A					G																			G		G							G						G
MAL01	199809	G			A			A						A	A						A		A													A										A
MAL01	199836	G			A	A	A											A								A		A							A						A							A	A
MAL01	199863	G			A											A
MAL01	202628	G													T
MAL01	206186	G					A							A												A		A							A
MAL01	207049	G
MAL01	207182	T
MAL01	207203	T										C
MAL01	207767	C
MAL01	207906	T													A
MAL01	207960	A											T
MAL01	208014	A										T	T																												T
MAL01	208196	A																				T
MAL01	209101	G		A				A	A	A	A				A				A			A															A	A	A							A		A	A
MAL01	209774	A
MAL01	210989	T
MAL01	211516	G	A								A				A															A										A		A
MAL01	211651	C
MAL01	211770	T						G	G																					G
MAL01	212239	A
MAL01	212689	T
MAL01	221489	G
MAL01	223644	C								T																																						T	T
MAL01	222412	C								T																																						T	T
MAL01	233535	T	C
MAL01	231968	T	A
MAL01	230828	A								T																																						T	T
MAL01	230489	C	T																							T
MAL01	238688	T		C	C	C		C		C	C	C			C		C	C	C	C	C	C									C	C	C	C		C		C	C	C	C			C	C		C	C	C
MAL01	239066	G								A									A												A					A			A									A	A
MAL01	239234	G	A																							A
MAL01	239237	G	A																							A
MAL01	239511	G	C	C	C	C	C	C		C	C		C			C	C	C	C	C		C				C	C	C	C		C		A	C	C	C			C	C	C	C	C	C	C		C	C	C
MAL01	239596	G																			A
MAL01	239641	A																																							G
MAL01	239972	G	A	A	A	A	A	A	A	A	A	A	A	A	A	A	A	A	A	A						A	A	A	A		A	A	A	A	A	A	A	A	A	A	A	A	A	A	A	A	A	A	A
MAL01	241747	C						A									A		A
MAL01	242557	A
MAL01	242562	A
MAL01	242660	C
MAL01	242877	A										G		G	G						G								G
MAL01	243523	G
MAL01	244895	G			T										T	T		T			T											T				T	T	T										T	T
MAL01	245252	A						G										G		G
MAL01	245528	C																																							T
MAL01	245795	G
MAL01	245890	G																																							A
MAL01	246602	A		G
MAL01	247490	T													A																		A									A
MAL01	247675	T	C
MAL01	251519	T
MAL01	250935	G			A																											A		A				A				A
MAL01	250358	C																																				T
MAL01	249796	T																G											G															G
MAL01	254460	T
MAL01	257463	T							C								C																				C
MAL01	257453	T							A								A																				A				A
MAL01	257439	C													G																									G
MAL01	257436	C																																						A
MAL01	257432	A																																															T
MAL01	257426	T													A	A																								A
MAL01	257070	T			C																		C							C											C	C
MAL01	261092	A
MAL01	263684	A	C	C	C		C	C		C		C	C			C	C	C	C		C	C		C	C	C		C		C					C		C	C	C	C				C
MAL01	263618	T
MAL01	268908	A	G															G
MAL01	267780	T										C	C		C																													C				C	C
MAL01	267125	A
MAL01	265838	C
MAL01	275601	A							T																					T						T					T
MAL01	275641	C		A				A					A										A		A								A		A								A	A
MAL01	275713	C		A						A						A				A
MAL01	276134	A	C	C	C	C	C	C	C		C	C	C	C	C	C		C	C	C	C	C	C	C		C	C	C	C		C		C	C	C	C	C	C	C		C		C	C	C		C	C	C
MAL01	276137	A	C	C	C	C			C			C	C	C	C				C			C				C	C		C						C	C		C			C			C				C	C
MAL01	276140	A											C		C				C
MAL01	276845	G	A	A	A	A	A	A	A		A	A	A	A	A	A	A	A	A	A	A	A	A	A	A	A	A	A	A	A	A	A	A	A	A	A	A	A		A	A	A	A	A	A	A	A	A	A
MAL01	277709	C
MAL01	278302	C																A
MAL01	281975	A	T		T	T		T	T	T			T			T		T	T	T	T		T		T	T	T		T		T			T	T		T		T
MAL01	282004	G	A			A			A	A						A		A		A	A				A	A			A		A			A	A		A		A
MAL01	282381	C																																				G										G	G
MAL01	282550	A															G	G				G																						G
MAL01	282794	C							T															T										T					T
MAL01	283144	C	G			G		G	G	G			G	G	G		G	G			G	G	G	G	G	G						G		G	G	G		G	G	G	G		G	G	G
MAL01	283203	G	T	T				T				T	T	T	T	T	T	T		T	T	T				T				T					T	T	T			T	T		T	T	T		T	T	T
MAL01	283206	A
MAL01	283207	A
MAL01	283211	A														T				T
MAL01	283214	A														G				G
MAL01	283269	G																																	T
MAL01	283399	G																			A
MAL01	290587	T												C												C									C
MAL01	291509	A																																														T	T
MAL01	291511	A																																														C	C
MAL01	291556	G				A	A									A	A			A			A			A		A		A			A		A								A	A
MAL01	291565	G														C				C						A								A	A									A
MAL01	292064	A																					G
MAL01	296323	A	T				T		T				T					T	T		T	T	T					T					T	T		T				T
MAL01	295449	C	A					A		A							A	A			A		A			A						A			A			A			A		A	A				A	A
MAL01	298373	G	A
MAL01	299081	G																					A
MAL01	299348	A
MAL01	308619	C					A							A		A		A	A		A															A				A						A
MAL01	308621	C					T							T		T		T	T		T													T		T				T						T
MAL01	308618	C												T		T		T	T		T													T		T				T						T
MAL01	308615	C					T		T				T	T		T	T	T	T	T	T				T	T	T			T				T	T	T	T	T	T	T		T	T		T	T	T
MAL01	308588	C	T				T	T	T	T	T	T	T	T		T	T	T			T		T		T			T				T	T	T		T	T	T	T	T	T	T	T		T	T		T	T
MAL01	308585	C	T																				T																		T
MAL01	308534	C																																T
MAL01	306933	C
MAL01	305788	G
MAL01	315474	A																	G									G					G	G
MAL01	315855	T
MAL01	316390	C								G																			G			G	G				G
MAL01	316469	A		G
MAL01	316507	T																																													G
MAL01	316510	G	T	T	T	T	T	T	T	T	T	T	T	T	T	T	T	T	T	T	T	T	T	T	T	T	T	T	T	T	T	T	T	T	T	T	T	T		T	T	T	T	T	T	T		T	T
MAL01	316513	G		T	T	T				T			T	T	T	T	T	T	T			T	T	T	T	T			T	T	T		T	T	T	T	T	T		T		T		T		T	T	T	T
MAL01	318015	G	T	T	T	T	T	T	T	T	T	T	T	T	T	T	T	T	T	T	T	T		T	T	T	T	T	T	T	T	T	T	T	T	T	T	T	T	T	T	T	T	T	T	T	T	T	T
MAL01	318017	A															C
MAL01	318206	A										C																									C
MAL01	318578	A													G
MAL01	319388	A	T										T						T							T			T		T	T	T		T	T		T		T	T			T
MAL01	338232	T
MAL01	338238	A
MAL01	338334	A	T				T											T
MAL01	338340	A	T				T	T							T	T		T										T						T	T					T									T
MAL01	339074	G	A	A		A		A	A			A		A	A	A		A	A	A	A	A			A	A	A		A	A		A	A	A	A				A			A			A	A	A	A
MAL01	340026	T
MAL01	340448	G	A									A		A																														A
MAL01	340514	T
MAL01	340516	C
MAL01	340606	C
MAL01	340765	C	A											A																							A							A
MAL01	340768	T	A											A																							A							A
MAL01	341119	G
MAL01	341155	G
MAL01	341158	G
MAL01	341495	C
MAL01	342001	A
MAL01	342856	T	A	A	A	A	A			A	A	A		A	A	A	A	A	A	A	A	A	A	A	A	A	A	A	A	A	A		A	A	A	A	A	A	A	A	A	A	A	A		A		A	A
MAL01	345841	G												T																	T																	T	T
MAL01	345143	C															T
MAL01	349485	G	A	A			A			A			A	A	A	A	A	A	A	A	A	A	A		A	A		A	A	A	A			A		A				A	A	A			A			A	A
MAL01	349493	A	T	T			T	T		T			T	T		T	T			T					T	T		T	T		T			T	T	T				T	T	T			T			T
MAL01	349504	T	C	C			C	C		C			C	C	C	C	C	C	C	C	C	C	C		C	C		C	C	C	C			C	C	C				C	C	C			C			C	C
MAL01	349530	G	A	A	A	A	A	A	A	A	A	A	A	A	A	A	A	A	A	A	A	A	A		A	A	A	A	A	A	A	A	A	A	A	A		A		A	A	A	A		A	A		A	A
MAL01	349586	C
MAL01	349601	A						C					C	C							C	C	C						C	C		C
MAL01	349636	C
MAL01	350316	G																																			T
MAL01	356148	T																																					G
MAL01	355731	T																C
MAL01	355472	C
MAL01	353989	T																			A		A						A
MAL01	353974	A			T																									T
MAL01	353938	G
MAL01	353939	C
MAL01	353874	C
MAL01	353274	C	T		T				T			T			T						T	T	T						T			T	T	T
MAL01	352712	G							A																								A											A
MAL01	358295	T	A	A	A	A	A	A	A	A		A	A	A		A	A	A	A	A	A	A	A	A	A	A	A	A	A	A		A	A	A	A	A	A	A	A		A	A	A	A		A	A	A	A
MAL01	366418	G																																				A										A	A
MAL01	367708	T																																													C
MAL01	367884	C
MAL01	374989	C					A							A								A											A						A
MAL01	374504	A					G				G			G	G				G							G		G								G		G									G
MAL01	379719	A							G																									G
MAL01	379165	T			C		C								C	C	C		C		C																					C
MAL01	379162	T															C
MAL01	381826	C
MAL01	384921	T																											A	A						A
MAL01	384957	T																																														C	C
MAL01	387715	C							A											A	A		A			A					A	A			A			A		A
MAL01	388752	C																	A										A
MAL01	390131	T																																					A									A
MAL01	390130	C
MAL01	390119	T																																							A							A
MAL01	390082	C																																							T							T	T
MAL01	390072	T																																							A							A
MAL01	390069	T																																							A							A	A
MAL01	390022	A			C		C													C						C														C
MAL01	390019	T					C													C						C														C
MAL01	389955	C											T							T						T										T							T	T	T
MAL01	389944	C																									T
MAL01	389941	C																									A										A
MAL01	389914	C																																			A
MAL01	389911	C																																			T
MAL01	389901	T
MAL01	389887	C								A						A	A					A
MAL01	389847	C
MAL01	389469	G													A
MAL01	397017	G					T																			T		T
MAL01	397023	A										C																												C
MAL01	397083	G		A			A					A				A								A		A		A							A					A								A	A
MAL01	397104	A																G
MAL01	397254	A																			G											G												G
MAL01	397569	G							C								C			C														C
MAL01	397743	G																																T
MAL01	397887	G
MAL01	397894	T																				C																			C
MAL01	397899	A																				T																			T
MAL01	397905	G																				A																			A
MAL01	397912	C																				T										T									T
MAL01	398212	A					G																			G
MAL01	399716	T	G									G				G									G				G			G	G	G	G			G		G		G	G	G
MAL01	401047	G																				A																			A
MAL01	401939	T
MAL01	402658	A
MAL01	402694	A	G																																									G
MAL01	402780	G			T							T				T
MAL01	406699	A	G	G	G	G	G		G	G	G		G	G		G	G	G	G	G		G	G		G	G	G	G	G			G	G		G			G	G	G	G		G	G		G	G	G	G
MAL01	407057	A																											G								G
MAL01	407122	A														G
MAL01	407579	T
MAL01	407711	A			T																																				T
MAL01	407909	C																						T																	T
MAL01	408606	C																A
MAL01	408625	A				G				G							G																G					G								G
MAL01	408914	A																											G
MAL01	409173	G	A		A	A	A	A	A	A		A	A		A	A	A	A	A	A		A	A	A		A		A	A			A	A	A	A		A	A	A	A			A				A	A	A
MAL01	410642	T		G	G	G	G	G	G		G	G	G		G	G	G	G	G	G	G		G	G		G		G		G	G	G	G	G	G		G		G		G	G	G	G	G	G		G	G
MAL01	418439	A																					C													C
MAL01	426954	T		A				A	A	A			A	A	A	A	A		A				A	A					A			A	A			A	A	A			A	A			A	A		A	A
MAL01	426948	A		T				T	T	T	T		T	T	T	T	T		T				T	T					T			T	T			T	T	T			T	T		T	T	T		T	T
MAL01	426297	T																								C				C					C
MAL01	425779	C	A	A	A	A	A	A	A	A		A	A	A	A	A	A	A	A	A	A	A	A	A	A	A	A	A	A	A	A	A	A	A	A	A	A	A		A	A	A	A	A	A	A	A	A	A
MAL01	425709	A																								C				C
MAL01	425628	A																C
MAL01	425581	T			C																	C									C													C
MAL01	425463	C								G							G
MAL01	434855	C	T	T	T		T							T	T		T		T	T	T	T	T	T				T			T						T				T		T	T			T
MAL01	434442	T																																						A
MAL01	434310	A																									T													T
MAL01	434292	T
MAL01	434100	G			C																									C	C		C
MAL01	433316	G															T
MAL01	432818	G
MAL01	432315	T
MAL01	441318	T
MAL01	443285	G									A		A
MAL01	442841	T					G																					G	G						G
MAL01	446347	A	G													G			G		G												G
MAL01	447852	G	A	A	A		A			A		A	A	A	A	A	A	A		A	A	A	A	A	A		A	A	A	A	A	A	A		A	A	A	A	A		A	A		A	A	A	A		A
MAL01	447858	G																T																					T							T
MAL01	465296	C	T	T	T	T	T	T	T	T	T		T	T	T	T	T	T	T	T	T	T	T	T	T	T	T	T	T	T	T	T	T	T	T	T	T	T	T	T	T	T	T	T	T	T	T	T	T
MAL01	465312	T							G
MAL01	465329	A
MAL01	465699	A					G																					G												G							G
MAL01	466034	T	G	G	G	G	G	G	G	G	G		G	G	G	G	G	G	G	G	G	G	G	G	G	G	G	G	G	G	G	G	G	G	G	G	G	G	G	G	G	G	G	G	G	G	G	G	G
MAL01	466441	C																																G
MAL01	467078	C				A							A				A														A			A
MAL01	467351	A	G	G	G	G		G	G	G	G		G	G	G	G	G	G	G	G	G	G	G	G	G	G	G		G	G	G	G	G	G	G	G	G	G	G		G	G	G	G	G	G		G	G
MAL01	467745	C				T							T				T																	T
MAL01	468893	T	A	A	A			A	A	A				A	A	A		A	A	A	A	A	A	A	A	A	A		A	A	A	A	A		A	A	A	A			A	A	A	A				A	A
MAL01	469176	A
MAL01	469832	T																																														C	C
MAL02	120699	C																			A
MAL02	121094	C			A								A				A															A
MAL02	121196	G								A				A									A															A		A
MAL02	121226	A									T				T			T						T					T	T									T
MAL02	122109	A																																			G
MAL02	122121	G																																			A
MAL02	122171	A					G
MAL02	122196	G					A
MAL02	122208	A
MAL02	122221	C					A
MAL02	122226	A					C
MAL02	122231	A					G
MAL02	122232	C					T
MAL02	122485	C
MAL02	123113	G																								A							A		A				A
MAL02	123288	T
MAL02	123765	T																		C
MAL02	132871	C																	A																	A
MAL02	132870	T																	A																	A
MAL02	132389	G																			C
MAL02	132254	G																																												A
MAL02	132062	C
MAL02	131844	A	T	T	T	T	T	T	T	T	T	T	T	T	T	T	T	T	T	T	T	T	T	T	T	T	T	T	T	T	T	T		T	T	T	T	T		T	T	T	T	T		T	T	T	T
MAL02	131819	T	A		A		A			A	A		A	A	A		A	A		A				A		A		A	A	A		A			A	A	A	A	A		A		A		A		A
MAL02	131808	C	T				T			T				T	T			T		T				T		T			T	T		T	T		T	T	T	T			T		T	T	T		T
MAL02	131802	T	C							C	C			C	C			C		C			C	C		C			C	C		C			C	C	C	C			C		C		C		C
MAL02	131796	T																A					A														A
MAL02	131773	T		A		A			A							A			A		A	A									A			A						A		A						A	A
MAL02	131768	T		C		C			C							C						C			C						C			C						C		C							C
MAL02	131760	T		C		C			C										C		C	C			C						C			C								C						C	C
MAL02	131757	T	C	C	C		C	C	C			C	C			C	C		C	C	C	C			C	C					C	C	C		C							C	C			C		C	C
MAL02	131754	C		T					T													T			T						T											T
MAL02	131748	T	A																	A						A						A			A								A
MAL02	131741	G			T			T				T	T				T		T	T	T					T						T	T		T								T					T
MAL02	131736	T						C				C																					C
MAL02	131720	T
MAL02	131709	T				C		C				C				C			C		C													C						C						C		C	C
MAL02	131703	C		T		T		T	T	T	T	T		T	T	T		T	T		T	T	T	T	T		T	T	T	T	T		T	T		T	T	T	T	T		T		T	T	T	T	T	T
MAL02	131697	T
MAL02	131669	C					T
MAL02	131661	C					T																																		T
MAL02	131655	T	C				C																			C		C							C			C			C		C			C
MAL02	131649	T	A																	A						A									A
MAL02	131505	T	A		A	A	A			A	A	A	A	A	A	A	A	A	A	A	A		A	A		A		A	A	A		A	A	A	A		A	A			A		A	A	A	A	A	A	A
MAL02	131061	C						A
MAL02	130950	C		T																		T
MAL02	135637	A		G				G														G																G
MAL02	136292	T								A							A			A									A																			A	A
MAL02	137573	C	T							T																			T			T
MAL02	140343	A					T				T																	T
MAL02	147253	C	A		A				A	A	A	A					A	A																						A								A	A
MAL02	146907	T				C										C																		C
MAL02	146017	G													T														T
MAL02	145306	A
MAL02	145294	C
MAL02	145224	C
MAL02	145221	A
MAL02	145215	G
MAL02	145207	A
MAL02	144975	C																															T								T
MAL02	144917	T		C	C			C				C										C										C	C			C		C			C						C
MAL02	143543	G																																										A
MAL02	143007	T															C																															C	C
MAL02	156864	T									C
MAL02	156627	C								A																																				A
MAL02	155240	C
MAL02	155237	C
MAL02	155234	C
MAL02	154559	G								T
MAL02	154222	G
MAL02	153799	C								A					A
MAL02	153698	T								A
MAL02	152987	A			C	C	C				C		C			C		C					C					C				C		C			C	C			C		C
MAL02	152852	T
MAL02	152745	G																																														T	T
MAL02	151967	C												T																			T														T
MAL02	151955	T																	C																												C
MAL02	151303	C
MAL02	151004	C
MAL02	150984	T
MAL02	150768	T						A																		A									A						A
MAL02	159303	T		A																																												A
MAL02	158568	C		T			T		T			T		T								T	T			T		T				T			T			T			T			T			T
MAL02	160608	C
MAL02	162320	G					A																					A				A						A										A	A
MAL02	167272	G
MAL02	167317	A	G	G		G		G														G	G		G	G					G	G		G	G			G			G					G	G
MAL02	167447	A					G																			G		G							G													G	G
MAL02	167506	G					A																					A
MAL02	167987	A																																														G	G
MAL02	169402	A																			T
MAL02	169240	T	A	A	A	A		A		A	A	A		A	A		A		A	A		A	A	A	A	A	A				A		A	A	A	A			A	A	A	A	A		A	A	A	A
MAL02	169191	C	T	T		T																							T					T		T						T
MAL02	169157	A	T	T		T			T	T						T					T		T		T	T			T		T		T	T	T	T				T		T		T	T		T	T	T
MAL02	177443	A				G				G					G																			G													G
MAL02	180483	T	G												G					G
MAL02	188487	C
MAL02	187548	C				T				T	T																							T										T			T
MAL02	187518	C		T		T			T	T	T		T	T	T		T							T	T		T		T	T		T	T	T		T	T	T				T		T			T
MAL02	187473	A						C								C
MAL02	187455	C			A			A																							A						A
MAL02	187451	A
MAL02	187433	C												A	A				A	A
MAL02	185349	A	G		G				G		G					G	G	G			G	G		G					G	G			G			G		G				G	G	G
MAL02	185343	T	A		A				A		A					A	A	A			A	A		A					A	A			A			A		A				A	A	A
MAL02	185325	T																														C
MAL02	185149	C					T								T													T																		T
MAL02	183471	T		G														G
MAL02	183453	G
MAL02	183144	C
MAL02	192963	A
MAL02	196906	A																	G
MAL02	195614	C
MAL02	199252	T	A	A				A		A		A		A	A														A	A								A					A
MAL02	198678	C
MAL02	202097	G
MAL02	201414	C
MAL02	200552	G						A												A																	A				A
MAL02	210681	A		C						C								C																												C
MAL02	211925	A														G																					G
MAL02	213507	A
MAL02	213350	C															G																					G
MAL02	213333	C
MAL02	213271	C																																									T
MAL02	213230	C	G					G																																			G
MAL02	217337	A	T	T	T	T		T	T	T	T	T	T	T	T		T	T		T	T	T					T		T			T	T	T			T						T		T		T	T	T
MAL02	215458	A					G	G	G	G	G															G		G	G	G	G				G					G	G		G	G
MAL02	220404	T	G	G	G		G		G	G	G	G	G	G	G	G	G	G	G	G	G	G	G	G	G		G	G		G	G	G	G				G	G	G		G		G	G	G	G	G	G	G
MAL02	224298	G			A					A	A								A																													A	A
MAL02	229615	A																	C
MAL02	238203	C														G																	G
MAL02	242266	T															C																			C				C		C		C
MAL02	242263	C
MAL02	241557	C																		T
MAL02	241417	T	G	G	G	G	G	G	G	G	G	G	G	G	G		G	G	G	G	G	G	G	G	G	G	G	G	G	G	G	G		G	G	G	G	G	G	G	G	G	G	G	G	G	G	G	G
MAL02	250144	T
MAL02	250311	A															C				C			C					C			C						C
MAL02	252421	T			C	C																												C						C
MAL02	254846	C	T		T			T	T		T			T	T				T		T			T							T	T	T				T		T	T	T			T	T	T
MAL02	255652	G
MAL02	257179	T									C																									C				C		C
MAL02	257700	A
MAL02	266537	C																																														T	T
MAL02	266520	C								T				T								T				T				T
MAL02	266507	C								T												T		T		T				T		T		T							T
MAL02	266501	C	T							T		T		T		T					T	T		T		T			T	T		T		T	T	T					T	T			T
MAL02	266387	C				T																												T
MAL02	266087	T	C	C								C		C
MAL02	265783	C					T			T									T									T													T
MAL02	264293	A	T																T		T	T				T			T						T			T
MAL02	264254	T																	C		C	C							C	C
MAL02	264236	T	C
MAL02	274377	G		T				T		T		T																											T
MAL02	274378	C									T											T							T	T			T			T						T
MAL02	274367	C		A				A		A	A	A	A		A				A	A		A	A				A		A				A					A	A							A
MAL02	274366	G																T													T													T	T
MAL02	274363	A	G			G				G	G		G				G	G	G	G		G	G	G	G				G	G	G	G	G			G		G				G			G	G
MAL02	274356	C				G											G				G
MAL02	274354	C																																									T	T
MAL02	274350	C															T				T
MAL02	274351	C									T														T						T		T												T
MAL02	274347	C	G							G		G	G		G		G		G	G	G			G								G				G						G	G			G
MAL02	274348	C															T				T
MAL02	274344	C				A											A				A
MAL02	274345	T	C							C		C	C							C			C	C								C														C
MAL02	274339	C	T			T											T				T											T							T			T
MAL02	274335	C								G	G	G	G		G				G	G			G																							G
MAL02	274336	C													A																														A
MAL02	274333	T	C	C						C	C	C	C		C				C	C				G								G														C
MAL02	274326	C
MAL02	274323	C	G	G						G		G	G		G				G	G			G	G												G						G				G
MAL02	274321	T		C						C		C	C		C				C	C			C	C												G						G				C
MAL02	274311	C		G						G		G	G							G																G									G
MAL02	274309	T	C	C						C		C							C	C																		G				C				C
MAL02	274297	T	C							C			C																									C
MAL02	274290	C	A																A													A				A
MAL02	274291	C			T						T
MAL02	274287	C	G	G						G		G	G		G				G	G			G	G								G				G						G				G
MAL02	274285	T		C								C	C		C					C			C
MAL02	274273	C																					T													G						G
MAL02	274269	T								G		G						G									G						G							G						G
MAL02	274263	T	G												G																					G
MAL02	274264	T	C												C																		A			C
MAL02	274249	C																T																												T
MAL02	274246	C						T		T	T							T															T						T							T
MAL02	274240	A		G				G		G	G		G		G			G		G			G										G						G
MAL02	274209	T	G	G				G		G	G	G			G			G				G	G	G	G		G			G	G	G	G			G		G	G			G	G		G		G
MAL02	274197	G			C	C	C		C					C		C	C				C					C		C						C	C		C			C	C								C
MAL02	274191	G			C	C	C		C					C		C	C				C					C								C	C		C			C	C							C	C
MAL02	274180	C			T	T	T		T					T		T	T				T					T		T						T	T		T			T	T								T
MAL02	274176	G			C	C	C		C					C		C	C				C					C		C						C	C		C			C	C								C
MAL02	274171	C			A	A	A		A					A		A	A				A					A								A	A		A			A	A							A	A
MAL02	274144	G																	A																	A						A	A
MAL02	274126	C									T											T			T				T		T		T											T	T
MAL02	274106	T																				A			A				A	A	A					A						A	A	A	A
MAL02	274101	T																				C			C				C		C												C	C	C
MAL02	274102	C								G																				T
MAL02	274093	C	T	T		T		T			T	T	T		T	T				T				T								T	T						T							T
MAL02	274089	G												T				T					T
MAL02	274090	G
MAL02	274084	G																																C
MAL02	274080	G																																A
MAL02	274081	C																																A
MAL02	274075	T
MAL02	274066	G			C																													C	C		C
MAL02	274061	A			C																													C
MAL02	274060	T			C
MAL02	274057	A				G			G					G																				G	G		G			G								G
MAL02	274050	A				G	G		G					G		G	G				G					G		G						G	G		G			G								G	G
MAL02	274047	T				G	G		G					G		G	G				G					G		G						G	G		G			G								G	G
MAL02	274040	G				T																												T
MAL02	274039	A				G
MAL02	273998	G			T																													T	T		T				T							T
MAL02	273996	G			T																																T				T
MAL02	273985	T			C																C																C			C	C							C
MAL02	273958	A			G																														G													G	G
MAL02	273952	G			C																														C													C
MAL02	273949	T			G																																											G
MAL02	273787	T		G			G			G		G	G		G					G	G							G		G																G
MAL02	273774	T		C			C			C		C	C		C					C	C							C		C																C
MAL02	276154	G		T			T					T																				T
MAL02	278324	C																																			T			T						T
MAL02	278320	T				C									C					C	C		C											C
MAL02	278316	T		G			G					G																G				G
MAL02	278306	C																																			T			T						T
MAL02	278303	C							T							T		T								T				T			T		T						T							T	T
MAL02	278285	T		C	C	C	C		C		C	C	C	C	C	C	C	C	C	C	C		C			C		C		C	C	C	C	C	C	C	C			C	C	C				C		C	C
MAL02	278279	G		A			A					A																A				A
MAL02	278248	G		T			T					T																T				T
MAL02	278236	T			C						C		C	C			C		C		C										C		C			C	C			C		C
MAL02	277744	T			A	A	A		A		A			A	A	A	A	A	A	A	A		A			A		A		A	A	A		A	A	A	A			A	A	A		A				A	A
MAL02	277675	C			T	T	T		T		T			T	T	T	T	T	T	T	T		T					T			T	T		T				T			T			T				T	T
MAL02	282070	C	A	A	A		A	A	A	A	A	A	A		A	A	A		A	A	A	A	A		A	A	A	A	A		A		A		A	A	A		A	A	A	A	A	A		A	A
MAL02	282160	A															G				G
MAL02	282652	C
MAL02	283221	A																																G
MAL02	283542	C												G																								G										G	G
MAL02	283549	G												A																																		A
MAL02	284082	G				A												A																A														A	A
MAL02	284417	A				T																												T														T	T
MAL02	285188	A	C																			C							C
MAL02	285924	G	A	A	A		A	A	A	A	A	A			A	A	A	A	A	A	A	A	A	A	A	A	A	A	A	A	A	A	A		A	A		A	A	A		A	A	A
MAL02	285968	A								T																				T
MAL02	286665	G					A													A								A				A
MAL02	286700	A															T												T
MAL02	286733	G
MAL02	286739	G
MAL02	286740	A
MAL02	286745	T
MAL02	292382	A								T							T	T				T	T			T									T											T
MAL02	292183	T								G								G								G									G
MAL02	291878	C
MAL02	291420	C
MAL02	291326	C
MAL02	291015	C									T						T						T			T									T
MAL02	290667	G																C
MAL02	290572	T		A		A				A	A	A	A		A		A	A	A	A		C	A	A	A	A	A	A	A	A				A	A		A	A	A	A			A		A	A	A
MAL02	290569	T		A		A				A		A	A		A		A	A	A	A		A	A	A	A	A	A	A	A	A				A	A		A	A	A	A			A		A	A	A
MAL02	290567	T									C						C		C				C
MAL02	290486	C						T																																								T	T
MAL02	297304	G																							T						T													T
MAL02	297129	T			C										C
MAL02	297052	A																													C
MAL02	301493	C		T							T	T					T		T													T					T
MAL02	300503	C															T																					T
MAL02	300495	A
MAL02	300489	T																																				C
MAL02	300253	C			T				T																					T			T			T						T
MAL02	299208	T						C		C	C					C	C		C		C	C				C									C			C		C
MAL02	306786	C																																		A				A		A
MAL02	306762	C		A		A	A					A	A	A		A		A				A		A	A	A	A	A	A	A	A	A	A	A	A	A	A	A		A		A	A	A	A	A	A	A	A
MAL02	306729	G																				T											T		T
MAL02	306705	G	T	T		T		T	T			T	T	T		T	T	T	T	T	T		T								T			T		T		T	T	T	T		T		T	T	T	T	T
MAL02	306702	T
MAL02	306687	G	C	C	C	C	C	C	C	C	C	C	C	C	C	C	C	C	C	C	C		C	C	C		C	C		C	C	C		C		C	C	C	C	C	C	C	C	C	C	C	C	C	C
MAL02	306663	G																				C				C			C				C		C
MAL02	306319	C																																														T	T
MAL02	306310	C						T									T			T																										T
MAL02	306274	G	A	A	A		A		A	A	A	A		A	A			A				A	A	A	A	A	A	A	A		A	A	A		A		A	A	A	A				A			A
MAL02	306264	T																	C		C																				C
MAL02	306265	C															T
MAL02	306180	T	A		A	A						A	A		A																		A	A	A							A	A					A
MAL02	306177	C	T		T	T						T	T		T								T	T									T	T	T	T						T	T					T
MAL02	306174	A	G		G	G			G	G	G	G	G		G	G							G	G		G		G	G	G			G	G	G	G		G				G	G					G	G
MAL02	306160	G	C	C	C	C	C		C	C	C	C	C		C	C							C	C		C	C	C	C	C		C	C	C	C	C	C	C	C			C	C	C				C	C
MAL02	306156	T	C	C	C	C	C		C	C	C	C	C		C	C							C	C		C	C	C	C	C		C	C	C	C	C	C	C	C			C	C	C				C	C
MAL02	306151	G	T							T		T																																				T	T
MAL02	306148	T	G						G			G				G								G										G														G	G
MAL02	306144	A	T	T	T								T																																				T
MAL02	306135	G	T										T			T																																	T
MAL02	306136	G			T								T
MAL02	306132	C	T		T	T			T							T														T			T									T							T
MAL02	306058	G	T	T	T	T	T	T	T	T	T	T			T	T	T		T	T	T		T	T		T	T	T	T	T		T	T	T	T	T	T	T	T	T	T	T	T	T	T	T	T	T	T
MAL02	305783	T						C									C			C																										C
MAL02	305721	C	A	A	A	A	A		A	A	A	A		A	A	A		A	A		A	A	A	A	A	A	A	A	A	A	A	A	A	A	A	A	A	A	A	A	A	A	A	A	A			A	A
MAL02	304261	C																								T									T		T
MAL02	311870	G			T		T																T		T			T		T	T	T						T	T		T							T	T
MAL02	311866	C
MAL02	311867	C											T													T									T
MAL02	311729	C							T													T																						T
MAL02	311475	T	A	A	A	A	A	A	A	A		A	A	A	A	A	A	A	A	A	A	A	A	A	A	A	A			A	A	A	A	A	A	A	A	A	A	A	A	A	A		A	A	A	A	A
MAL02	311390	C		T	T		T					T			T		T		T	T			T				T	T	T				T				T	T										T	T
MAL02	310824	C	A						A													A																						A
MAL02	310019	A						C			C			C			C																				C			C						C
MAL02	309388	G					T					T			T								T
MAL02	309386	T		C	C	C	C	C		C	C	C	C	C	C	C	C	C	C	C	C		C	C	C		C		C	C	C	C		C		C	C	C	C	C	C	C	C		C	C		C	C
MAL02	315716	T	G	G	G	G	G	G	G	G		G		G	G	G	G	G	G	G	G	G	G		G	G	G	G	G	G	G		G	G	G	G	G	G	G	G	G	G	G	G	G	G	G	G	G
MAL02	320964	G		C	C	C		C	C	C	C	C		C	C	C	C	C	C	C	C	C	C		C	C	C		C	C	C	C	C	C	C	C	C		C	C		C		C	C	C	C	C	C
MAL02	320924	G						T			T																																	T
MAL02	320921	T		C																C												C
MAL02	320855	C		T	T	T	T	T	T	T	T	T	T	T	T	T	T	T	T		T	T	T		T	T	T	T	T	T	T		T	T	T	T	T	T	T	T	T	T	T	T	T	T	T	T	T
MAL02	319703	G					T						T															T										T		T								T	T
MAL02	319666	A	C																	C
MAL02	319250	T		G	G		G	G	G	G	G			G	G	G	G	G	G			G	G			G	G	G	G						G		G	G	G		G		G	G		G	G	G	G
MAL02	319081	T
MAL02	318997	G				T
MAL02	318681	T																C	C										C								C	C					C	C		C	C
MAL02	318508	A		T	T	T	T	T	T	T	T	T		T			T	T	T	T	T	T	T		T	T	T	T	T	T	T		T	T	T	T	T	T	T	T	T	T	T	T	T	T	T	T	T
MAL02	323948	T	G						G																				G				G													G
MAL02	323561	C						T
MAL02	332547	C																											A
MAL02	333282	C		T	T																					T									T									T	T
MAL02	333353	G															T	T				T	T									T				T						T						T	T
MAL02	334522	A													T				T		T	T								T					T	T
MAL02	334548	T							A
MAL02	335198	T	G	G	G	G	G	G	G	G	G	G		G	G	G	G	G	G	G	G	G	G		G	G	G	G	G	G	G	G	G	G	G	G	G	G	G	G	G	G	G	G	G	G	G	G	G
MAL02	337988	T																			G									G
MAL02	338174	C												T	T																																	T	T
MAL02	338632	C					A																					A
MAL02	339329	T
MAL02	348323	C																																										A
MAL02	348320	C
MAL02	348317	T																						C
MAL02	348314	T
MAL02	348308	T
MAL02	347776	T																																														G	G
MAL02	346073	T	G	G		G	G	G	G	G	G	G	G	G	G	G	G		G	G	G	G		G	G	G	G	G	G	G	G	G	G	G	G		G	G	G					G	G	G	G	G	G
MAL02	345480	T					G					G																										G
MAL02	345475	T					G					G																										G
MAL02	344316	A																																										T
MAL02	344230	C							T	T		T	T	T					T		T		T		T	T					T		T		T		T							T
MAL02	343580	C
MAL02	343490	T					C												C									C
MAL02	343352	A
MAL02	355058	C
MAL02	355227	G					C	C				C						C	C					C				C		C		C												C				C	C
MAL02	359155	G																																										T
MAL02	361006	A				G							G	G			G	G	G			G												G		G			G			G
MAL02	361171	C
MAL02	364630	A
MAL02	367334	T				A						A																						A				A						A		A
MAL02	367843	A				G	G																											G						G				G		G	G
MAL02	370886	T		C																	C
MAL02	371582	G			A									A																		A											A						A
MAL02	371594	G
MAL02	371675	T																																			A
MAL02	371810	G
MAL02	372856	G							A
MAL02	373243	G
MAL02	373325	C	T	T	T		T			T	T		T	T	T	T	T	T	T	T	T		T		T	T	T	T	T	T	T		T		T			T	T	T			T	T		T	T	T	T
MAL02	373564	C	A	A		A	A		A						A	A	A		A		A	A	A			A	A	A	A	A			A	A	A	A		A	A		A	A	A			A	A	A	A
MAL02	373697	C
MAL02	373891	G	A				A						A				A	A			A		A					A		A			A			A			A			A				A		A	A
MAL02	373912	C	G	G			G			G			G				G	G			G		G					G		G			G			G			G			G				G		G	G
MAL02	373975	C	T							T			T	T			T	T								T						T	T		T	T	T		T	T		T		T	T		T
MAL02	374018	A	C							C			C																			C	C				C								C
MAL02	374197	A	G		G	G		G	G	G	G		G	G	G	G	G	G	G	G		G		G	G	G	G		G		G	G	G	G	G	G	G	G	G	G	G	G	G	G	G		G	G	G
MAL02	374366	C																														A													A
MAL02	374461	G																														A
MAL02	375134	A				C										C																					C		C		C							C
MAL02	375135	T			A	A									A	A	A			A	A					A				A	A	A									A				A		A	A
MAL02	375427	G
MAL02	376222	A	G		G	G			G	G	G		G	G					G	G			G	G	G		G		G	G	G	G	G	G		G					G	G	G	G				G	G
MAL02	377014	T	C							C						C		C															C	C														C	C
MAL02	377254	A																																						G
MAL02	377489	A
MAL02	377666	T	A	A	A	A	A	A	A	A		A	A	A	A	A	A	A	A	A	A	A	A	A	A	A	A	A	A	A	A	A	A	A	A	A	A	A	A	A	A	A	A	A	A	A	A	A	A
MAL02	377677	C	G							G							G		G									G																G			G	G
MAL02	377692	C					G					G																G
MAL02	378711	C											A
MAL02	378762	A																														T
MAL02	379561	T			C	C																								C			C	C							C
MAL02	379763	T			C	C																								C	C		C	C							C
MAL02	381847	C	T				T				T																	T											T							T		T	T
MAL02	385838	A													T							T
MAL02	389315	C		T		T			T	T		T	T		T		T	T		T	T	T	T								T	T	T	T				T					T
MAL02	398027	G									A
MAL02	400871	C														A				A																										A
MAL02	400872	C														T																														T
MAL02	400868	C														T				T																								T		T
MAL02	400812	T																				C	C							C	C		C			C	C		C
MAL02	400778	T						C																															C
MAL02	400751	A								C				C																	C		C			C	C		C			C
MAL02	400752	T								C	C			C				C													C		C		C	C	C					C
MAL02	400748	T								C				C																	C		C			C	C		C			C
MAL02	400722	C								T
MAL02	419540	T								A										A
MAL02	419541	T								A										A
MAL02	419414	A				T									T																					T	T
MAL02	419415	A				T									T																					T	T									T
MAL02	419393	T				A								A	A					A																A										A	A
MAL02	419394	T			A	A							A	A	A					A													A			A										A	A
MAL02	418796	T			C										C			C		C																			C	C	C
MAL02	417860	A	T																						T						T				T	T						T						T	T
MAL02	417848	T							A					A															A			A				A	A					A		A
MAL02	417836	T	A																										A																			A	A
MAL02	417762	A
MAL02	417135	C												A		A	A									A								A	A		A	A
MAL02	416880	T					A																					A
MAL02	416306	G									A																																A
MAL02	416052	T
MAL02	416049	T		C	C	C	C	C	C	C	C	C	C	C	C	C	C	C	C		C	C	C	C	C	C	C	C	C		C	C		C	C	C	C	C	C	C	C	C	C	C	C	C	C
MAL02	415611	G
MAL02	415491	T			A						A				A								A
MAL02	415379	C																								T					T		T		T	T						T
MAL02	415173	G								T												T														T						T
MAL02	415166	G	A	A	A	A		A	A	A	A	A	A	A	A	A	A	A	A	A	A	A	A	A	A	A	A		A	A	A	A	A	A	A	A	A	A	A	A	A	A	A	A		A	A	A	A
MAL02	414616	C	A	A		A	A	A	A	A	A	A	A	A			A	A	A	A	A	A	A	A	A	A	A	A	A	A	A		A	A	A	A	A	A	A	A	A	A		A	A	A	A	A	A
MAL02	414509	T								A
MAL02	414296	T		A	A	A	A	A	A			A	A	A	A	A	A	A	A	A	A	A		A	A	A	A	A	A	A	A	A	A	A	A	A	A	A	A	A	A	A	A	A	A	A	A
MAL02	413999	C	T																																													T
MAL02	428280	A																																										G
MAL02	429011	G				A			A	A						A			A													A
MAL02	429497	G
MAL02	429548	T											C					C					C								C			C
MAL02	430180	A
MAL02	436756	G
MAL02	438713	C	G	G	G	G	G	G	G	G	G	G	G	G	G	G	G	G	G	G	G	G	G	G		G	G	G	G			G	G	G	G	G	G	G	G	G	G	G	G	G	G	G	G	G	G
MAL02	438323	T
MAL02	452712	A																T																T
MAL02	453051	A
MAL02	453254	C																A																A
MAL02	453558	A
MAL02	453767	A
MAL02	453824	C																T																T
MAL02	463586	A
MAL02	463628	C	A												A		A	A																A		A				A		A
MAL02	468251	G				A	A	A	A	A	A	A	A	A	A	A	A	A	A	A		A	A			A		A				A	A	A	A		A	A	A	A	A			A	A	A	A	A	A
MAL02	470013	G	A		A	A	A					A	A		A			A		A			A		A			A	A	A	A		A	A		A		A		A	A	A		A
MAL02	470119	A
MAL02	470126	C
MAL02	470149	A																		C	C										C			C
MAL02	470179	C	A	A											A	A		A		A	A		A		A					A	A		A	A					A	A	A			A
MAL02	470186	A	C	C											C	C		C		C	C		C		C					C	C		C	C					C	C	C			C
MAL02	470259	A	G	G								G	G		G	G		G		G	G		G										G	G					G	G	G			G
MAL02	470577	A		G							G			G							G	G				G									G	G	G					G				G
MAL02	470675	A	G		G	G	G	G	G	G	G	G	G		G	G	G	G	G	G		G		G	G	G		G	G	G	G	G	G	G	G			G	G	G			G	G	G		G	G	G
MAL02	470738	G	A	A	A	A		A	A	A	A	A	A		A	A		A		A	A	A			A	A			A	A	A	A	A	A	A			A	A					A			A	A	A
MAL02	470902	G																A																A
MAL02	470907	G																A																A
MAL02	470922	C	A		A		A	A		A	A	A	A		A	A	A		A	A		A	A	A	A	A				A	A	A			A	A				A	A	A		A	A
MAL02	471000	A							C				C					C																C
MAL02	471004	A	C						C				C	C	C	C		C					C				C		C					C			C	C	C							C
MAL02	471044	C						T		T														T																								T	T
MAL02	471045	A	G	G			G	G		G		G	G	G	G	G	G		G	G	G		G	G	G	G		G		G	G	G			G	G	G			G		G		G				G	G
MAL02	471072	C			T					T																							T								T
MAL02	471081	G				A					A											A
MAL02	471092	T				A						A										A
MAL02	471093	C				T																T
MAL02	471123	C			A	A		A	A	A	A							A				A		A			A		A				A	A				A	A		A					A	A	A	A
MAL02	471188	T	A			A		A	A	A	A	A	A		A	A		A		A		A					A		A				A	A		A			A		A	A		A		A	A	A	A
MAL02	471647	G	A						A	A					A		A	A	A	A		A							A				A	A				A						A			A	A	A
MAL02	471651	G	T						T	T					T		T	T	T	T		T											T	T				T						T			T	T	T
MAL02	471666	G				T																																			T
MAL02	471669	C																								T				T	T	T			T
MAL02	471686	A	T			T			T	T				T	T		T	T	T	T		T	T										T	T			T	T			T			T			T	T	T
MAL02	471692	G																											A
MAL02	471696	G																											T
MAL02	471701	T			A		A									A																				A						A
MAL02	471771	G																											T
MAL02	471782	A								G	G
MAL02	471791	A									T
MAL02	471801	G			T			T			T					T																				T			T
MAL02	472295	G							A								A		A
MAL02	472599	C	A			A					A				A		A	A	A	A			A											A		A		A				A	A	A		A	A
MAL02	472864	A									T											T
MAL02	478047	A
MAL02	477745	T												C																							C
MAL02	480932	T			A	A																	A										A						A								A	A	A
MAL02	481408	G	T	T			T				T		T		T	T		T			T	T			T	T			T		T	T	T	T	T	T		T			T		T	T		T
MAL02	483721	G	A								A				A						A					A						A	A		A	A		A
MAL02	484237	G	A			A			A	A		A			A		A		A			A					A					A				A				A							A	A	A
MAL02	484240	G	A			A			A	A		A			A		A		A			A										A				A				A							A	A	A
MAL02	484370	G
MAL02	484492	A												T																							T
MAL02	484979	T
MAL02	485120	G
MAL02	485225	G
MAL02	485262	T		G	G	G				G	G	G	G			G		G			G	G		G		G				G			G	G	G	G		G	G	G	G	G	G		G		G	G	G
MAL02	485287	G					A																					A
MAL02	486074	A																												C
MAL02	486712	G												A																							A
MAL02	486719	G												A																							A
MAL02	486746	A												G																							G
MAL02	486748	A												G																							G
MAL02	487367	G										T											T			T			T						T	T		T		T
MAL02	487371	A
MAL02	487385	G										A											A			A			A						A	A				A
MAL02	507476	C																														T
MAL02	505142	A												C									C
MAL02	505139	G												C									C
MAL02	505130	C																		T																				T
MAL02	505127	C												T						T			T																	T
MAL02	504677	C									A				A											A			A						A
MAL02	504193	T
MAL02	504185	T															G			G					G						G						G											G	G
MAL02	504160	C
MAL02	504157	C
MAL02	504155	C
MAL02	504152	G
MAL02	503470	G														T																	T	T										T
MAL02	503316	C		A				A		A						A	A	A															A	A					A					A
MAL02	503292	A	T		T	T	T		T		T	T	T	T	T				T	T	T		T	T	T	T	T	T	T	T	T	T			T	T	T	T		T	T	T	T		T	T		T	T
MAL02	502708	T						A										A														A								A	A
MAL02	502318	C	T	T				T	T	T	T		T	T	T	T	T	T	T			T			T	T			T	T	T	T	T	T	T	T	T		T	T			T	T		T
MAL02	502280	T						G														G
MAL02	502257	A																T
MAL02	502258	T																C											C
MAL02	501530	C		T	T		T			T	T			T		T	T		T	T				T	T	T	T	T	T		T		T	T	T	T	T	T	T	T	T	T	T	T
MAL02	501415	C	T			T		T							T			T	T				T		T	T			T	T	T	T			T											T
MAL02	501282	C
MAL02	500976	T											A																					A					A
MAL02	500963	T					G		G							G	G								G					G	G		G	G
MAL02	500609	T						A														A
MAL02	499889	T		C	C				C	C						C	C	C				C	C	C					C			C		C				C				C		C
MAL02	499475	T			C										C										C						C									C							C	C
MAL02	497009	T
MAL02	497002	G													T														T
MAL02	497003	T	A	A	A	A	A	A				A						A		A	A	A		A		A		A				A		A	A	A		A	A	A					A			A	A
MAL02	497000	T	C	C		C		C				C						C		C	C	C		C		C		C				C			C	C			C	C					C			C	C
MAL02	509837	A									G
MAL02	509967	C																T																		T
MAL02	510210	A	G	G			G			G	G	G		G	G			G		G						G		G	G			G		G	G	G	G	G		G	G		G	G			G
MAL02	511004	G			A				A			A		A	A		A				A				A						A							A							A
MAL02	511076	G																				A
MAL02	511106	G		C	C	C		C					C				C		C	C	C	C	C	C	C					C	C			C			C		C	C	C			C	C		C
MAL02	512986	A								G		G								G
MAL02	512988	C								A		A								A
MAL02	513635	G	C	C	C	C		C	C	C	C	C	C	C	C	C		C	C	C			C	C		C	C		C						C	C		C		C	C	C	C	C	C	C	C	C	C
MAL02	513647	T
MAL02	513668	G												A																				A			A
MAL02	513890	A			G									G				G			G		G	G										G			G		G	G				G
MAL02	513908	A					G										G
MAL02	513926	G					A										A
MAL02	514412	A			C				C							C							C		C						C							C
MAL02	514421	A			G											G							G		G						G							G
MAL02	514451	G									A															A			A						A		A
MAL02	514461	G	T	T	T	T	T	T	T	T		T	T	T	T	T	T	T		T	T	T	T	T	T	T	T	T	T	T	T	T	T	T		T		T	T	T	T	T	T	T	T	T	T	T	T
MAL02	517408	C																																						G				G
MAL02	518117	A		G	G		G		G	G	G	G	G			G	G		G	G								G		G		G					G	G	G	G					G			G	G
MAL02	518118	A		G	G		G		G	G	G	G	G			G	G		G	G								G		G		G					G	G	G	G					G			G	G
MAL02	518291	C									G				G	G									G						G		G					G	G	G				G
MAL02	518522	G	T	T	T			T	T					T		T				T	T		T	T	T	T	T		T	T	T				T			T		T		T
MAL02	518948	A			G			G					G	G						G		G	G	G						G		G	G					G						G		G
MAL02	524756	T																												C
MAL02	528426	C					T																					T	T																			T	T
MAL02	529264	A																																			G							G
MAL02	529709	T						A				A				A			A	A	A		A			A			A						A		A		A			A			A	A
MAL02	529739	A					G							G			G					G			G			G			G	G									G							G	G
MAL02	530560	A											G
MAL02	530653	G
MAL02	530972	G						C														C												C
MAL02	530990	G	C			C	C	C	C			C		C		C		C	C	C	C	C	C	C	C	C					C			C	C	C				C	C	C		C	C	C	C	C	C
MAL02	531001	A																										T							T											T
MAL02	531019	A				T		T																										T
MAL02	531026	G		C						C												C
MAL02	531044	C
MAL02	531270	A	G	G	G	G	G			G	G	G	G	G	G	G	G	G	G	G	G	G	G	G	G	G		G		G	G	G	G	G	G		G			G	G	G	G	G	G	G	G	G	G
MAL02	543308	T														C
MAL02	545395	T																								C									C
MAL02	552230	T	C						C		C							C	C	C	C		C	C	C						C	C	C						C			C	C	C	C	C		C	C
MAL02	551024	C										T									T
MAL02	550011	G																														T
MAL02	549993	T
MAL02	549986	A														G			G				G		G						G	G	G
MAL02	549983	T														G			G				G		G						G	G	G
MAL02	549839	G												T																										T
MAL02	549823	T																																						G
MAL02	549235	A
MAL02	547443	A
MAL02	557188	G
MAL02	559312	G
MAL02	559383	G												C																														C
MAL02	559477	A												C
MAL02	559478	A												C
MAL02	559479	A												C
MAL02	564195	T											G				G					G								G							G			G
MAL02	564193	A	T	T	T	T	T	T	T	T		T	T	T	T	T	T	T	T	T	T	T	T	T	T	T	T	T	T	T	T		T	T	T	T	T	T	T	T	T	T	T	T	T	T	T	T	T
MAL02	564165	T									G		G																								G
MAL02	564107	G	T	T	T	T	T	T	T	T	T	T	T	T	T	T	T	T		T	T	T	T		T	T	T	T	T	T	T	T	T	T	T	T	T	T	T	T	T	T	T	T	T	T	T
MAL02	564039	A
MAL02	562615	C
MAL02	562594	T		G			G	G			G				G		G	G	G							G		G									G
MAL02	562570	T		C			C	C			C				C		C	C	C					C		C		C							C	C
MAL02	562219	A		G		G	G	G			G	G		G	G		G	G	G			G	G	G	G	G		G			G			G	G	G			G		G	G		G				G	G
MAL02	562201	G	A							A				A			A				A					A																		A
MAL02	562189	T												C												C																		C
MAL02	562183	G																	A				A											A							A
MAL02	562165	G		A	A	A	A	A	A			A			A	A		A	A			A	A	A	A		A	A	A		A		A	A	A	A	A	A	A	A	A	A	A			A	A	A	A
MAL02	562147	G												A			A									A																		A
MAL02	562033	C																																	T	T
MAL02	561959	C									A					A											A	A	A				A
MAL02	561954	C	T			T		T			T		T		T	T		T	T		T	T					T	T	T				T	T		T	T	T		T	T		T	T		T
MAL02	561843	T
MAL02	578830	A
MAL02	578999	C			T					T												T		T
MAL02	579080	C																T							T
MAL02	579143	T
MAL02	579152	C
MAL02	579538	A
MAL02	579953	A	G																										G
MAL02	580136	T
MAL02	580145	C
MAL02	580205	C															A													A
MAL02	580486	C										G											G												G
MAL02	580490	A										C											C												C
MAL02	581496	G				T					T																							T		T	T				T
MAL02	581511	A							G								G													G
MAL02	581661	A
MAL02	581696	G	A		A	A	A		A	A	A						A	A		A								A	A	A		A	A	A		A	A			A	A
MAL02	581869	A
MAL02	581962	A
MAL02	581964	T
MAL02	581967	A
MAL02	582044	A	G
MAL02	582566	C					A		A																			A
MAL02	583707	A												T					T																			T
MAL02	585140	C
MAL02	587491	G
MAL02	591293	G
MAL02	594555	C							G	G																G
MAL02	594985	A
MAL02	595064	G
MAL02	596206	T
MAL02	596416	G
MAL02	596503	A																																														C	C
MAL02	597511	G																																		A	A	A
MAL02	597595	G
MAL02	598454	A			G
MAL02	598529	C							G							G		G
MAL02	601619	C																	T
MAL02	599867	C
MAL02	606120	C			T		T							T	T					T		T						T																T
MAL02	606584	A							T																						T						T								T
MAL02	607784	A											C																							C
MAL02	608237	A																				G
MAL02	608790	A	G	G	G	G	G	G	G	G	G	G	G	G	G	G	G		G	G	G	G	G	G	G	G	G	G	G	G	G	G	G	G	G	G	G	G		G	G	G	G	G	G	G	G	G	G
MAL02	611838	T																																						A
MAL02	611876	A					G				G						G		G						G			G			G										G	G						G	G
MAL02	611924	A												G																																G
MAL02	611934	T								C				A																				C												A
MAL02	611937	A								C																								C
MAL02	611988	C												A																									T
MAL02	611991	C												A
MAL02	612249	A															G		G		G												G		G						G
MAL02	612360	G
MAL02	619395	T			C																C
MAL02	618742	C	T					T				T												T					T								T		T
MAL02	618633	C									T			T							T		T		T						T			T	T						T	T
MAL02	617743	A			T	T	T	T	T			T	T	T	T	T	T	T	T	T	T	T	T	T	T	T	T				T		T	T		T	T	T	T	T	T	T	T	T	T	T	T		T
MAL02	623218	T					A				A					A	A	A		A								A	A	A
MAL02	630608	T																																		C
MAL02	630123	C	T	T	T		T	T	T	T	T	T	T	T	T	T	T	T	T	T	T	T		T	T	T	T	T	T		T	T	T		T		T		T	T	T	T	T	T	T	T		T	T
MAL02	637336	G
MAL02	637326	T
MAL02	637134	A								G			G					G																														G	G
MAL02	637106	C								T								T																														T	T
MAL02	637086	G		A	A	A	A	A			A	A		A		A	A		A	A	A		A		A	A		A		A	A		A	A		A	A		A	A	A	A		A	A	A	A
MAL02	637070	T		G	G	G	G	G			G	G		G		G	G		G	G	G		G		G	G		G		G	G		G	G		G	G	G	G	G	G	G		G	G	G	G
MAL02	636998	G																							T						T										T	T
MAL02	636739	A					C			C
MAL02	641448	A																														G
MAL02	641672	C			A
MAL02	642151	T
MAL02	642263	G
MAL02	642317	A											G										G									G
MAL02	644118	C																											T																		T
MAL02	643822	C	G											G					G		G																G		G					G	G			G	G
MAL02	648794	G																							C						C											C
MAL02	648878	G							A										A			A																			A
MAL02	648900	T
MAL02	652969	C																	T													T
MAL02	652966	C																	T													T
MAL02	652963	C																	T													T
MAL02	656149	C														T
MAL02	655906	C							T		T											T																T
MAL02	658717	G							A													A																A
MAL02	660373	G									A																								A		A
MAL02	660994	T					C				C					C			C	C						C		C	C				C			C	C			C				C	C	C		C	C
MAL02	662496	G
MAL02	662499	C
MAL02	662507	T							G													G
MAL02	663475	A					C						C													C		C
MAL02	663495	A												C			C
MAL02	663499	A														G				G					G						G								G		G	G
MAL02	663501	A														C				C					C						C								C		C	C
MAL02	663920	A
MAL02	664346	T	C								C
MAL02	668405	C																																	T				T							T
MAL02	666228	T							A									A							A				A		A											A
MAL02	666215	T
MAL02	665520	A
MAL02	669348	T
MAL02	670770	A
MAL02	670774	G
MAL02	672036	A															G																													G
MAL02	672037	A															G																													G
MAL02	672039	A															G																													G
MAL02	672042	A															G																													G
MAL02	672634	A															T						T																		T							T	T
MAL02	673581	T																		C
MAL02	674546	A	G		G
MAL02	681154	A					T							T												T		T
MAL02	681770	T						C					C		C			C							C				C	C	C					C		C			C	C		C	C			C	C
MAL02	682372	A													G										G						G											G		G	G
MAL02	682781	A																																G			G									G		G	G
MAL02	683207	C
MAL02	687214	A					G				G		G							G						G		G	G			G			G												G	G	G
MAL02	693433	T	G								G							G			G
MAL02	695113	G															A																					A
MAL02	695452	G																											T
MAL02	698481	C			T		T	T					T			T		T				T	T			T			T						T	T			T		T				T
MAL02	698450	C																											T
MAL02	698441	C								T				T																															T
MAL02	698378	C
MAL02	698333	T		C						C		C		C	C	C	C				C			C									C			C	C	C		C				C	C
MAL02	698324	C					T								T			T																							T						T
MAL02	698315	T					C			C				C	C		C	C			C					C							C				C	C		C	C						C
MAL02	698306	C					T							T				T								T
MAL02	698297	T																																C								C	C
MAL02	698204	C						T											T		T														T	T	T								T	T
MAL02	698189	C																	T																T											T
MAL02	698174	C								T		T		T			T				T																T
MAL02	698166	A
MAL02	698159	T														C			C										C						C	C									C	C		C	C
MAL02	698088	C			T								T							T			T																T
MAL02	698076	A
MAL02	698073	C	T		T						T		T							T		T	T											T					T
MAL02	698028	T	C			C					C											C		C									C	C
MAL02	698013	T																														C	C					C
MAL02	697983	T	C								C											C		C								C		C	C
MAL02	697977	G																																													T
MAL02	697941	T											A																				A					A
MAL02	696845	T
MAL02	696846	T																				C															C
MAL02	696843	T																																			G
MAL02	696834	T
MAL02	696351	C
MAL02	701253	A																																						C
MAL02	701966	T																																														G	G
MAL02	701987	G		A		A	A			A				A	A	A			A				A			A		A		A				A	A		A			A		A			A		A
MAL02	702020	G														A
MAL02	702181	G			A								A	A	A						A				A						A								A	A		A
MAL02	702215	A					T																			T		T
MAL02	702581	C			A								A
MAL02	702589	G	A		A	A		A	A	A		A		A	A	A	A	A	A	A	A	A	A	A	A				A		A	A		A	A	A	A		A	A	A	A	A	A		A	A
MAL02	702613	G									A
MAL02	702675	G							C																																			C
MAL02	714492	T
MAL02	714480	T				C	C	C	C			C		C	C			C			C		C	C		C	C	C						C	C		C			C	C							C	C
MAL02	713838	T																																	G								G
MAL02	713232	T				A																												A
MAL02	713051	A		T	T			T										T		T	T	T	T							T		T						T	T	T	T			T	T		T
MAL02	713047	T		A	A			A		A								A		A	A	A	A				A			A		A						A	A	A	A			A	A		A
MAL02	713036	A	T				T		T			T	T	T	T	T	T		T					T							T		T	T		T						T	T			T		T	T
MAL02	713032	T	A				A		A		A	A	A	A	A	A	A		A					A	A	A			A		A		A	A	A	A	A					A	A			A		A	A
MAL02	712494	A													G							G											G
MAL02	712482	T																				C											C
MAL02	712478	C																															T
MAL02	712477	A																															G
MAL02	712351	G																																								A
MAL02	711862	T					A																	A		A		A
MAL02	710268	T		A			A		A			A	A	A		A	A	A				A	A			A	A	A					A		A		A		A		A			A	A			A	A
MAL02	728720	A																			T																							T				T	T
MAL02	727320	T																			C																												C
MAL02	726108	A
MAL02	725731	G				T																				T								T			T
MAL02	725642	C	T		T	T	T		T		T		T	T		T	T	T	T	T	T	T	T	T	T	T					T			T		T	T		T		T	T				T	T
MAL02	725565	T									C																		C
MAL02	724920	G							A		A				A																									A				A
MAL02	724064	T
MAL02	724061	A																					T
MAL02	731221	A																T											T				T
MAL02	731152	T																	C
MAL02	736729	G													T			T									T		T				T								T			T	T		T
MAL02	736555	A														G																												G			G
MAL02	736540	G																T					T						T				T								T
MAL02	736514	A													T			T					T						T				T								T
MAL02	736374	C																A											A				A
MAL02	736145	T	C				C	C	C		C			C	C			C			C		C			C		C	C	C			C		C		C		C		C		C	C	C	C	C	C	C
MAL02	735578	A										T	T			T																T								T				T			T
MAL02	745291	T
MAL02	745279	A																	T
MAL02	747640	T
MAL02	756047	T																																				A						A
MAL02	756552	G		A									A											A					A							A
MAL02	756687	A											G																G							G
MAL02	756979	A	T	T	T	T		T	T	T	T	T						T		T		T								T		T	T	T			T		T		T		T	T	T		T	T	T
MAL02	757347	G																																						T
MAL02	759738	G																A
MAL02	760041	C	A				A																			A		A							A
MAL02	760266	A		G															G
MAL02	760728	G																						A																A
MAL02	760792	A									T												T
MAL02	761194	C	G		G		G	G	G	G	G				G		G		G	G			G		G	G		G			G		G		G	G		G				G		G		G		G	G
MAL02	761854	A																							T						T											T
MAL02	764337	A
MAL02	767272	C																							A						A											A
MAL02	776835	T
MAL02	781678	A
MAL02	780332	T
MAL03	135445	T									A
MAL03	135454	A																																						T						T
MAL03	135460	T
MAL03	135709	G																A
MAL03	136005	C					A
MAL03	136013	C					T
MAL03	136018	G																																									A
MAL03	136164	C																												T
MAL03	136580	A														G														G						G
MAL03	136831	C	G	G	G	G	G	G			G					G			G		G						G	G		G		G	G	G		G	G	G			G	G		G	G			G	G
MAL03	136844	T	A	A	A	A	A	A								A			A		A						A	A		A		A	A	A		A	A	A	A		A	A		A	A	A		A	A
MAL03	137076	G	T	T	T	T	T	T			T					T			T		T						T	T		T		T	T	T		T	T	T	T	T	T	T		T	T	T	T	T	T
MAL03	137209	A																																									C
MAL03	137212	A																																									T
MAL03	137226	A																																				C					C
MAL03	137238	G
MAL03	137240	T
MAL03	137498	G					T																										T								T							T
MAL03	137905	G																															T							T	T							T
MAL03	138046	A																																										G
MAL03	139720	T			A				A								A																						A				A
MAL03	139745	C
MAL03	139753	G
MAL03	139761	A
MAL03	139770	G								A
MAL03	139777	G																C
MAL03	139779	A
MAL03	139792	G																												A
MAL03	139794	G																											T
MAL03	139797	T			C												C								C				C
MAL03	139810	A																																											T
MAL03	139830	G
MAL03	139831	G		C	C				C	C	C		C	C			C		C			C	C		C		C		C	C	C					C		C		C		C	C				C
MAL03	139903	C			T				T								T			T		T	T	T					T		T								T
MAL03	140442	G																																													C
MAL03	140460	C																					A																								A
MAL03	140523	A			G							G			G		G			G		G	G	G	G	G			G		G	G			G												G
MAL03	140604	G
MAL03	140617	C				T										T														T				T						T
MAL03	140631	G				A										A														A				A						A
MAL03	140646	T				G						G			G	G	G			G		G	G	G		G			G		G			G	G					G
MAL03	141739	A
MAL03	141914	G
MAL03	142163	A	G	G			G		G			G	G	G	G		G		G	G	G			G					G	G		G	G		G			G					G		G		G	G	G
MAL03	142164	A	T	T			T		T			T	T	T	T		T		T	T	T			T		T			T	T		T	T		T			T					T		T		T	T	T
MAL03	142543	C		A			A	A										A										A									A							A
MAL03	142999	G																																												C
MAL03	143195	T	C	C		C	C	C	C	C	C	C	C	C	C	C	C	C	C	C	C	C	C			C	C		C	C		C	C	C	C	C	C	C	C		C	C	C	C	C	C	C	C	C
MAL03	143555	T													C																					C						C
MAL03	144097	C					T								T													T												T
MAL03	144121	T					C								C													C												C
MAL03	144160	G														A																					A
MAL03	144871	G											A
MAL03	148518	G
MAL03	154750	C					G			G																		G
MAL03	154715	T																											A
MAL03	153056	C														A																												A
MAL03	152653	T			G						G	G				G																								G				G
MAL03	152176	C							A							A	A								A						A					A			A			A		A
MAL03	159363	G	A		A	A	A	A		A		A		A		A	A		A	A					A			A	A		A		A	A			A	A			A		A	A	A
MAL03	167019	G												A			A				A
MAL03	166337	A										C						C								C									C					C								C	C
MAL03	165980	T
MAL03	164720	C
MAL03	164646	A
MAL03	163913	A					T																					T										T			T
MAL03	163767	C																A
MAL03	163628	C
MAL03	170360	C
MAL03	170475	T			A																		A
MAL03	170901	C																																												T
MAL03	170943	A																			G
MAL03	171451	T						G								G					G	G
MAL03	179307	T				A																				A								A	A
MAL03	183361	T
MAL03	183408	T											A					A		A					A						A
MAL03	183409	T											G					G		G					G
MAL03	183793	T							A																											A						A
MAL03	184538	A			G	G																											G	G		G	G					G
MAL03	191964	C													T																									T
MAL03	191310	G
MAL03	194739	G										A																																A
MAL03	195838	A
MAL03	196146	A	C	C	C	C	C	C	C	C	C	C	C	C	C	C	C	C	C	C	C	C	C	C	C	C	C	C	C	C	C		C	C	C	C	C	C	C	C	C	C	C	C	C	C		C	C
MAL03	200509	C	A	A	A	A		A	A			A	A	A		A	A	A	A	A	A	A	A			A	A			A		A		A	A	A	A		A		A	A	A			A	A	A	A
MAL03	198675	A
MAL03	198555	A																					G
MAL03	204734	T						C	C				C						C		C																C
MAL03	205749	A					C																					C
MAL03	206087	G					A																					A
MAL03	206088	T																								A									A
MAL03	208940	A	G				G	G	G		G	G			G		G			G					G						G			G		G					G	G	G	G	G			G	G
MAL03	212568	G							A
MAL03	212605	A							G																																							G	G
MAL03	212611	G			A	A								A										A		A									A								A
MAL03	212746	G													A																													A
MAL03	212841	T
MAL03	213172	A
MAL03	213582	A							G													G
MAL03	213612	T																A							A	A					A				A
MAL03	213640	G	A	A	A	A	A	A	A	A		A	A	A	A	A	A	A	A	A	A	A	A	A	A	A	A	A	A	A	A	A	A	A	A	A	A	A	A	A	A	A	A	A	A	A	A	A	A
MAL03	213642	G	A	A	A	A	A		A	A		A	A	A	A	A	A	A	A	A	A	A	A	A	A	A			A	A	A		A	A		A	A	A	A	A	A	A		A	A	A	A	A	A
MAL03	213645	G	A	A	A	A	A		A	A			A	A	A	A	A	A	A	A	A	A	A	A	A	A	A		A	A	A		A	A	A	A	A	A	A	A	A	A	A	A	A	A	A	A	A
MAL03	214545	C													A																													A
MAL03	214776	G
MAL03	215683	A
MAL03	216118	C																																					G
MAL03	221612	G					T											T								T		T							T
MAL03	221577	T	G																																					G
MAL03	221567	T		G													G							G
MAL03	221568	T			C	C	C	C	C	C	C		C	C	C	C		C	C	C	C	C	C			C		C	C	C		C		C	C	C	C	C	C		C	C	C	C	C		C	C	C
MAL03	221565	C			G	G	G	G	G	G	G		G	G	G	G		G	G	G	G	G	G			G		G	G	G		G		G	G	G	G	G	G		G	G	G	G	G	G	G	G	G
MAL03	221551	T				A			A		A			A				A	A													A		A											A			A	A
MAL03	221552	T	A																																					A
MAL03	221548	T													C																													C
MAL03	221544	T					A																			A		A							A
MAL03	221538	G										T													T						T
MAL03	221462	T										C												C	C						C
MAL03	221463	T	C				C					C						C						C	C	C	C	C			C				C					C
MAL03	221457	G																						A
MAL03	221448	C	G				G											G								G		G					G		G					G
MAL03	221442	C										T													T						T
MAL03	221435	G		T	T	T	T	T	T	T	T	T	T	T	T	T	T	T	T	T	T	T	T	T	T	T	T	T	T	T	T	T	T	T	T	T	T	T	T		T	T	T	T	T	T	T	T	T
MAL03	225343	C	A				A		A			A							A						A			A			A						A			A
MAL03	225058	C												A																																		A	A
MAL03	225050	C		T	T					T						T	T		T	T	T	T				T									T	T			T			T	T
MAL03	224904	G		T	T				T	T		T	T	T		T	T	T	T	T		T		T		T			T						T	T	T			T	T	T	T		T			T	T
MAL03	224846	C
MAL03	224831	A													G															G			G													G
MAL03	224779	G				T	T	T			T										T		T					T						T					T					T
MAL03	224758	G		C	C				C	C		C	C	C		C	C		C	C		C		C		C									C	C	C			C		C	C		C			C	C
MAL03	224200	T																				C
MAL03	227891	C
MAL03	230868	G												T																							T
MAL03	231029	C												G
MAL03	231232	T													A																		A
MAL03	248076	T																																										G
MAL03	246898	G						A			A			A			A													A														A
MAL03	246830	C						A
MAL03	245315	T			C
MAL03	244328	A
MAL03	242962	G
MAL03	242420	A	T	T								T						T	T	T	T		T		T	T					T				T		T					T
MAL03	242377	C		T							T						T	T					T							T														T				T	T
MAL03	242366	A	G					G				G							G						G						G
MAL03	241447	T																										A																			A
MAL03	241184	C	T	T	T	T	T	T	T	T	T	T	T	T	T	T	T	T	T	T	T	T	T	T	T	T		T	T	T	T	T	T	T	T	T	T	T	T	T	T	T		T	T	T	T
MAL03	240992	T
MAL03	239635	A	G	G	G	G	G	G	G	G		G	G	G	G	G	G	G	G	G	G	G	G	G	G	G	G		G	G	G	G	G	G	G	G	G	G	G	G	G	G	G		G	G		G	G
MAL03	239626	A	G	G																																			G		T				G
MAL03	238961	A
MAL03	237999	C																A
MAL03	237518	T													G			G															G
MAL03	237258	G												C				C		C																C						C
MAL03	251479	G	A	A	A	A	A	A	A	A		A	A	A	A	A	A	A	A	A	A	A	A	A	A				A	A	A			A	A	A	A		A	A	A		A	A	A	A		A	A
MAL03	251480	G	A	A	A	A	A	A	A	A		A	A	A	A	A	A	A	A	A	A	A	A	A	A				A	A	A		A	A	A	A	A		A	A	A		A	A	A	A	A	A	A
MAL03	252021	T																		A
MAL03	252034	A				G		G				G		G				G		G					G				G		G		G			G				G	G	G						G	G
MAL03	252044	T				A		A				A						A		A
MAL03	252082	A											T
MAL03	252133	A
MAL03	252250	G	C		C	C	C					C	C	C	C					C		C	C			C	C		C						C	C	C			C	C	C	C				C
MAL03	252283	G													C								C
MAL03	252316	G																		C					C						C					C						C
MAL03	252599	C
MAL03	252924	T								A										A																A
MAL03	252936	A								G										T																T						T
MAL03	254351	C
MAL03	258091	T									C								C	C																C						C
MAL03	255687	A																																												G
MAL03	271857	T						C
MAL03	271858	T						C									C
MAL03	271855	T															C
MAL03	270408	C												T									T																T	T			T	T				T	T
MAL03	269618	A						C									C																								C
MAL03	269615	A						C			G
MAL03	269612	A						C
MAL03	269564	G																		T					T						T															T
MAL03	269557	C	A							A		A	A					A				A	A							A			A						A	A			A					A	A
MAL03	269549	T																																			G
MAL03	269546	C			A																																A
MAL03	269166	T
MAL03	268348	C
MAL03	266718	C					T																					T
MAL03	266205	A								T				T	T	T	T	T				T				T					T			T	T				T				T
MAL03	266199	T						A									A					A
MAL03	265702	G										C											C										C
MAL03	263181	C
MAL03	262819	C
MAL03	261883	T			C		C								C	C		C	C				C					C												C			C			C
MAL03	277684	G																			A									A
MAL03	277640	T	G									G																	G
MAL03	277488	C																		G						G									G	G				G		G				G
MAL03	281979	G							A	A					A											A									A
MAL03	283415	T		G		G		G		G		G		G	G		G		G		G				G	G			G	G	G		G	G	G				G		G		G	G
MAL03	283982	G																																														T	T
MAL03	284003	T																		G																G
MAL03	284205	G
MAL03	285216	G
MAL03	290533	C												T																			T
MAL03	290404	G											A																														A
MAL03	289795	G										T								T									T							T						T				T
MAL03	289699	G
MAL03	293648	A																			G
MAL03	295778	G										T			T							T
MAL03	298626	C			A
MAL03	304392	T	G																					G
MAL03	315462	T
MAL03	319803	C																	A			A	A
MAL03	319806	A				C																				C									C
MAL03	324014	A
MAL03	324005	A	G					G					G	G		G	G			G		G									G		G			G		G
MAL03	323723	G
MAL03	326651	G
MAL03	333827	T																																														C	C
MAL03	333790	A																																														T	T
MAL03	333754	A
MAL03	333753	G
MAL03	333458	T									C					C							C						C
MAL03	332302	C								A		A		A																				A							A
MAL03	331122	T	C	C	C	C	C	C	C	C	C	C		C	C		C		C	C	C	C		C	C	C		C	C	C	C			C	C	C	C			C	C	C	C	C	C	C	C	C	C
MAL03	331101	C											A										A
MAL03	331071	A
MAL03	330783	T																		C																C						C
MAL03	330240	G																		T																T						T
MAL03	337566	G																															A
MAL03	337732	T												C											C						C
MAL03	337735	C												T											T						T
MAL03	337759	C												T											T						T
MAL03	337903	T
MAL03	350205	G											C
MAL03	349976	T															C					C											C	C														C	C
MAL03	348941	T		C	C		C	C	C	C	C	C	C	C	C	C	C		C		C	C	C		C	C	C	C	C	C	C	C	C	C	C	C	C	C		C	C	C	C	C	C	C	C	C	C
MAL03	348133	G
MAL03	348115	G	T		T	T	T				T			T	T			T	T	T	T	T	T	T	T	T			T	T	T	T	T	T	T	T	T	T	T		T	T			T	T		T	T
MAL03	347948	C																				T	T
MAL03	347941	A																				C	C
MAL03	347429	C
MAL03	346311	C						T					T							T						T			T	T					T		T	T				T				T		T	T
MAL03	346309	C	T			T		T	T			T	T	T						T	T			T	T	T			T	T	T		T	T	T		T	T	T			T			T	T		T	T
MAL03	346291	G																																				T
MAL03	346277	A																																							T
MAL03	346259	A												T											T						T								T
MAL03	344191	T			C		C		C		C	C	C			C				C	C					C	C	C							C						C					C		C	C
MAL03	344159	T																																												A
MAL03	343873	G												A											A						A												A
MAL03	343784	A																															T
MAL03	342790	C
MAL03	342759	T					C			C								C		C								C	C												C		C
MAL03	341991	C						T							T								T
MAL03	341388	T	A																																										A
MAL03	340202	T
MAL03	353867	G											T																					T
MAL03	353882	A
MAL03	356505	G	A		A		A	A		A	A	A	A	A		A	A	A	A	A		A	A	A			A	A	A				A	A		A	A	A	A	A		A	A	A	A	A	A
MAL03	357181	T			A	A				A		A	A		A			A	A	A		A		A	A		A	A	A	A	A	A	A			A	A	A		A		A	A	A	A
MAL03	357245	G															A																A
MAL03	357251	A																T	T
MAL03	357317	A															C							C									C
MAL03	358370	G									T			T	T				T																								T			T		T	T
MAL03	358389	T														G				G
MAL03	358536	G																												C							C		C
MAL03	358597	G
MAL03	358908	G									A
MAL03	359102	A							T												T
MAL03	359703	G															A						A											A
MAL03	359750	C															A						A											A
MAL03	360065	A																																												T
MAL03	360119	A	G	G			G	G	G	G	G	G	G	G		G	G	G	G	G	G	G	G	G	G	G		G	G	G	G	G	G	G	G	G		G	G	G	G	G	G	G	G	G	G	G	G
MAL03	360211	G	A			A							A											A						A
MAL03	360438	A					T																					T
MAL03	360454	G
MAL03	360860	T	A	A	A	A	A	A		A		A	A	A	A	A	A	A		A	A	A	A	A	A	A			A	A	A		A	A	A	A		A	A			A	A		A		A	A
MAL03	360894	G																																						A	A
MAL03	360908	A	T	T	T	T	T	T		T			T	T	T	T	T	T	T	T	T	T		T	T	T			T	T	T	T	T	T	T	T			T			T	T		T	T	T	T	T
MAL03	366344	C						A				A								A									A					A			A
MAL03	376867	A
MAL03	377271	A																																		G					G	G
MAL03	383273	C											A					A							A						A															A		A	A
MAL03	383012	A
MAL03	382843	C	T			T								T			T				T
MAL03	382706	G				C												C
MAL03	382445	A	C																											C									C
MAL03	382057	C																												G									G
MAL03	394366	G																											T
MAL03	394150	C	T		T	T	T	T	T	T	T	T	T	T	T	T		T	T	T	T		T		T	T			T	T	T		T	T	T	T		T		T	T	T	T	T	T	T		T
MAL03	394114	C	T		T	T	T	T	T	T		T	T	T	T	T	T	T	T	T		T		T	T	T		T	T	T	T	T	T	T	T	T		T	T	T	T	T	T		T	T	T	T	T
MAL03	394096	C
MAL03	393961	T
MAL03	393957	T
MAL03	393951	T
MAL03	393953	T
MAL03	393933	T
MAL03	393935	T
MAL03	393922	G
MAL03	393794	C					T		T																			T
MAL03	393036	T																	A															A
MAL03	392819	T
MAL03	392741	C				T													T
MAL03	392474	G			A	A			A							A		A		A			A			A				A		A	A	A	A	A	A				A	A				A	A	A	A
MAL03	392087	G									T																		T
MAL03	397831	A											G													G									G
MAL03	398676	A
MAL03	398756	A	T	T	T	T	T	T	T	T	T	T	T	T	T	T	T	T	T					T	T	T		T		T	T	T	T		T			T	T		T		T	T		T	T	T	T
MAL03	399116	A								T												T							T
MAL03	399449	A					G																					G						G
MAL03	409955	T					C																					C												C	C
MAL03	409300	G	C	C	C	C	C	C	C			C	C		C	C	C	C	C	C	C	C		C				C		C			C	C		C		C	C	C		C		C	C	C	C	C	C
MAL03	418430	C			T									T
MAL03	417046	T																																		C						C
MAL03	416456	A													T																			T
MAL03	416371	T											C					C				C								C
MAL03	415500	T
MAL03	421181	A																							C						C
MAL03	427501	A							G								G												G																			G	G
MAL03	427624	G	A	A			A	A	A	A	A	A	A	A	A	A	A	A	A	A	A	A	A	A	A	A	A	A	A	A	A	A	A	A	A	A	A	A	A	A	A	A		A	A	A	A	A	A
MAL03	428628	A
MAL03	428632	G
MAL03	428686	T																																		C
MAL03	429202	G					A	A	A			A		A						A	A							A								A						A		A				A	A
MAL03	429759	G	C	C	C	C	C	C	C	C	C	C	C	C	C	C		C	C	C	C	C	C	C	C	C	C	C	C	C	C	C	C	C	C	C	C	C	C	C	C	C	C	C	C	C	C	C	C
MAL03	430568	G			T		T	T	T		T		T	T	T	T		T	T	T	T	T			T	T		T			T	T		T	T		T		T	T	T		T	T		T	T	T	T
MAL03	430702	T		A	A											A	A		A	A		A					A												A	A					A
MAL03	430828	A		T	T	T	T	T		T	T	T	T						T	T		T	T	T		T		T	T			T	T		T	T	T	T	T	T		T	T			T	T	T	T
MAL03	432168	G																																														A	A
MAL03	432356	C						A																		A									A
MAL03	433473	A					G				G						G		G	G								G	G							G		G		G		G
MAL03	433515	T																C
MAL03	434488	C									T		T									T	T	T						T								T					T					T	T
MAL03	434713	C					T	T	T		T		T			T	T					T	T	T				T		T								T										T	T
MAL03	434997	G																											A														A
MAL03	435018	G	A	A	A	A	A	A			A	A	A	A	A		A	A	A	A	A	A	A	A	A	A	A	A	A	A	A			A	A	A	A	A	A	A	A		A	A	A			A	A
MAL03	435072	G														A
MAL03	435165	A			G	G
MAL03	435181	A
MAL03	435206	T			A	A				A													A									A	A				A		A	A						A		A	A
MAL03	436536	C						T	T																																		T	T
MAL03	436576	A	T					T	T		T	T	T	T		T		T		T	T		T	T			T									T					T	T	T	T	T
MAL03	436598	A	T
MAL03	437649	A			T	T			T													T															T		T				T			T
MAL03	438312	G																																		A						A
MAL03	438628	T		A	A	A			A	A	A	A	A		A		A	A		A	A	A				A			A						A	A	A		A			A			A	A		A	A
MAL03	438742	A	T	T	T	T	T		T	T	T	T		T	T	T	T	T		T	T	T		T	T	T	T	T	T	T	T	T		T	T		T	T	T		T		T	T		T		T	T
MAL03	439188	G																										A
MAL03	439858	C																	T
MAL03	440214	A	G							G	G		G			G														G		G	G			G						G				G	G
MAL03	440229	G																	A																													A	A
MAL03	440244	G																																														A	A
MAL03	443515	A	G	G	G	G	G	G	G		G	G	G	G	G	G	G	G	G	G	G	G	G	G	G	G	G	G	G	G	G	G	G	G	G	G	G	G	G	G	G	G	G	G	G	G	G	G	G
MAL03	443524	C	A	A	A		A	A	A		A	A	A	A	A	A	A	A	A	A	A	A	A	A	A	A	A	A			A	A	A	A	A	A	A	A	A	A	A		A	A	A	A	A	A
MAL03	443795	C	A	A	A		A	A	A	A	A	A	A	A	A	A	A	A	A	A	A	A	A	A	A	A	A	A	A	A	A	A	A	A	A	A	A	A	A	A	A	A	A	A	A	A	A	A	A
MAL03	445276	A									G	G										G							G								G											G	G
MAL03	445573	G																		A			A			A				A					A	A						A
MAL03	448018	G
MAL03	448661	G				A
MAL03	450359	G
MAL03	450624	A	C	C	C	C	C	C	C	C	C	C	C	C	C	C	C	C	C	C	C	C	C	C	C	C	C	C	C	C	C	C		C	C	C	C	C	C	C	C	C	C	C			C	C	C
MAL03	457954	A						T		T						T		T							T				T		T									T								T	T
MAL03	457864	A	T		T	T			T	T	T	T	T	T	T	T	T	T				T	T		T		T			T	T		T			T	T	T		T	T	T	T			T		T	T
MAL03	457651	C
MAL03	455125	C									T						T													T		T
MAL03	453829	A						C
MAL03	453778	T		C					C			C			C		C		C			C	C					C		C	C				C		C								C	C		C	C
MAL03	453775	T		C			C		C	C		C				C	C	C	C	C		C	C	C				C			C				C				C						C	C			C
MAL03	453760	T												C																						C				C		C	C
MAL03	453757	T												C																						C				C		C	C
MAL03	453748	T												C																						C				C		C	C
MAL03	452976	T																														C
MAL03	452526	G
MAL03	461288	C		T		T			T		T		T			T	T	T	T	T		T	T							T			T				T	T	T		T			T				T	T
MAL03	467546	T			G					G			G				G		G		G					G			G						G	G	G				G	G	G	G
MAL03	469807	A	G	G	G	G	G	G	G	G	G	G	G	G	G	G	G	G	G	G	G	G	G	G	G	G	G	G	G	G	G	G	G	G	G	G	G	G	G	G	G	G	G	G	G	G	G	G	G
MAL03	469882	T	G	G	G	G	G	G	G	G	G	G	G	G	G	G	G	G	G	G	G	G	G		G	G	G	G	G	G	G	G	G	G	G	G	G	G	G	G	G	G	G	G	G	G	G	G	G
MAL03	471900	T					G					G														G		G							G								G
MAL03	471714	T																C																		C					C	C		C		C		C	C
MAL03	471687	C
MAL03	476887	A	T	T		T	T		T	T	T	T		T		T	T	T		T		T	T	T		T	T	T	T	T		T	T	T	T	T	T		T		T	T		T	T	T	T		T
MAL03	476890	G	T	T		T	T		T		T	T	T	T		T	T		T	T	T	T	T	T		T	T	T		T		T	T	T	T	T	T	T	T	T	T	T	T		T	T	T		T
MAL03	476891	G	A	A		A	A		A		A	A	A	A		A	A			A	A	A	A	A		A	A	A		A		A			A	A	A	A	A	A	A	A	A		A	A	A		A
MAL03	476898	T																G																														G	G
MAL03	476905	T	A	A		A	A		A	A	A	A	A	A	A	A	A	A	A	A	A	A	A	A	A	A	A	A	A	A	A	A	A	A	A	A	A	A	A	A	A	A	A	A	A	A	A	A	A
MAL03	477184	A																									T
MAL03	480690	C											T														T
MAL03	490989	G																	A										A
MAL03	491336	G			T				T		T			T		T	T				T											T								T	T			T
MAL03	492983	G
MAL03	493191	A
MAL03	494070	G	A		A	A	A	A	A	A	A	A	A	A	A	A	A	A	A	A	A	A	A	A	A				A	A	A		A	A	A	A	A	A	A	A	A	A	A		A	A	A
MAL03	494135	A			G		G	G	G	G	G	G	G			G	G	G		G		G	G	G	G	G		G			G	G	G	G	G	G	G			G		G	G		G	G	G	G	G
MAL03	494378	G		A															A					A		A	A								A		A							A
MAL03	495820	T																							A								A								A
MAL03	496274	A														G
MAL03	499846	T																								C									C
MAL03	501876	T	C		C		C		C		C				C	C	C	C	C	C		C				C	C	C	C					C	C					C			C	C
MAL03	504845	C																																													T
MAL03	507334	A																														T
MAL03	508469	A				G				G																															G		G			G
MAL03	511434	T																	G	G		G					G			G											G	G	G				G
MAL03	511398	T	A	A	A	A	A	A	A	A	A	A	A	A	A	A	A		A	A	A	A			A	A		A	A	A	A	A			A		A	A	A	A	A	A		A	A			A	A
MAL03	511399	T				C	C	C	C			C		C			C			C	C	C			C	C			C		C	C			C			C		C	C	C
MAL03	511390	T	C		C			C		C	C	C							C											C										C
MAL03	511371	A							G					G			G			G	G	G			G	G					G			G	G			G			G	G	G			G
MAL03	511372	T					C																					C	C			C
MAL03	511353	G					A																						A			A		A									A
MAL03	511335	A							G					G	G		G			G	G	G	G		G	G	G				G			G	G			G			G	G	G	G		G	G		G
MAL03	511333	A							T					T	T		T			T	T	T	T		T	T	T	T			T			T	T			T			T	T	T	T		T	T		T
MAL03	511284	C		T			T		T				T	T			T			T	T	T	T		T	T		T	T		T				T			T	T		T	T				T	T
MAL03	510722	T	G	G	G	G	G	G		G	G	G	G	G	G				G		G			G	G	G		G	G		G	G		G	G	G	G		G	G				G	G	G		G	G
MAL03	510292	C	T	T	T	T	T		T	T	T	T	T	T	T		T	T	T	T	T	T	T	T	T	T	T	T	T		T	T	T	T	T	T	T	T	T	T	T	T	T		T	T	T	T	T
MAL03	510073	T			A							A			A	A	A	A	A								A			A		A				A	A			A			A
MAL03	509539	C
MAL03	514955	A
MAL03	515116	T								G
MAL03	515159	T													A													A											A
MAL03	519657	T																				A	A																					A
MAL03	519406	T																							G						G															G		G	G
MAL03	519252	C																																														T	T
MAL03	519219	T																	A											A				A							A
MAL03	519162	G																				A	A																	A				A			A
MAL03	517096	G
MAL03	530553	A	T				T			T		T	T	T		T		T		T						T			T			T			T				T	T	T		T		T		T
MAL03	536707	A													C
MAL03	537223	T	A		A	A	A	A	A	A		A	A	A	A	A	A	A	A	A	A	A	A	A	A	A	A	A	A	A	A		A	A	A	A	A	A	A	A	A	A	A	A	A	A	A	A	A
MAL03	538706	A											T																													T
MAL03	538615	T												C																							C
MAL03	538527	C								T
MAL03	538518	C								T
MAL03	538471	T								C
MAL03	538465	A								T
MAL03	538462	T								C
MAL03	537957	G
MAL03	540321	T
MAL03	544827	T																																		A
MAL03	548178	C	A		A	A		A			A			A	A		A	A		A					A	A					A	A	A		A	A	A				A	A	A	A			A	A	A
MAL03	548095	T
MAL03	547687	A											T	T					T																	T													T
MAL03	547683	T
MAL03	547681	T
MAL03	547660	T			A							A		A					A																	A					A							A	A
MAL03	547579	A				T											T								T						T									T		T		T
MAL03	547570	T
MAL03	547561	A													T		T								T						T													T		T
MAL03	547525	T																A							A						A											A		A
MAL03	546958	C												A																																		A	A
MAL03	549711	A											T									T	T										T								T					T
MAL03	549768	A
MAL03	549811	G
MAL03	549829	G
MAL03	549835	G
MAL03	549838	A
MAL03	552667	A	T										T			T																						T
MAL03	552525	T						C			C											C																	C		C							C	C
MAL03	552443	T	C			C	C			C	C		C	C	C	C	C	C	C		C			C	C			C	C		C		C	C		C		C	C		C	C	C	C		C	C
MAL03	552423	C				T			T		T			T		T	T	T	T				T		T		T				T	T		T	T			T	T				T	T	T	T	T	T	T
MAL03	552383	C				T	T		T	T					T		T	T		T		T		T	T					T	T		T	T	T			T						T	T		T	T	T
MAL03	552341	T	C		C	C						C			C	C			C	C	C	C		C	C	C				C	C	C			C	C	C	C	C				C	C		C	C	C	C
MAL03	552311	C				T			T																T				T		T			T
MAL03	552305	T																							A
MAL03	552306	T																							C
MAL03	552299	C																							T						T
MAL03	552287	C																																						T
MAL03	552282	T															C			C							C						C
MAL03	552269	T		A								A					A	A												A				A		A					A		A
MAL03	552264	A													C							C		C			C
MAL03	552251	C				T												T													T														T
MAL03	552252	C
MAL03	552245	T				A												A													A
MAL03	552246	T			C	C												C													C
MAL03	552239	C	T			T	T		T	T			T		T	T		T	T	T	T	T	T	T	T		T		T		T	T	T	T	T		T	T	T	T	T	T			T	T	T	T	T
MAL03	552227	C	T		T	T	T		T				T		T			T	T	T	T		T		T						T			T			T		T	T			T			T		T	T
MAL03	552228	C	A			A	A						A		A			A	A															A			A		A				A					A	A
MAL03	552224	T				G												G													G												G
MAL03	552209	T										A					A																			A
MAL03	552207	T										C					C																			C
MAL03	552204	C										A					A																			A
MAL03	561220	A																												G			G			G
MAL03	565081	T					G																					G	G				G									G		G			G
MAL03	565062	T																C
MAL03	565056	G									T																										T											T	T
MAL03	565033	T										A														A									A								A			A
MAL03	563823	G			T							T																								T
MAL03	562561	A											C		C																																C
MAL03	568149	A																																														G	G
MAL03	570499	C																																				G				G		G
MAL03	570218	T						A											A
MAL03	575584	G										T														T									T											T
MAL03	573717	G			T		T		T																			T						T	T							T
MAL03	573714	G			T		T		T																	T			T					T	T							T
MAL03	573711	G		T	T	T	T	T									T	T	T	T		T	T			T	T		T					T	T	T		T	T	T		T	T		T	T	T		T
MAL03	573708	G	T	T	T	T	T	T	T	T		T	T	T	T	T	T	T	T	T	T	T	T	T	T	T		T	T		T	T	T	T	T	T	T	T	T	T	T	T	T	T	T	T	T	T
MAL03	572953	T																																					G			G		G
MAL03	587292	C				A
MAL03	592332	A
MAL03	590866	T										C							C															C									C		C	C	C
MAL03	590729	T		G					G											G		G
MAL03	590086	C													T	T									T						T	T																T	T
MAL03	590047	T																											C
MAL03	589736	C
MAL03	589691	G
MAL03	604979	G
MAL03	605111	A
MAL03	616521	C	A	A	A	A	A	A	A	A	A	A		A	A	A	A	A		A	A	A	A	A	A	A	A	A	A	A	A	A	A	A	A	A	A	A	A				A	A	A	A	A	A	A
MAL03	618223	A
MAL03	618530	T	C	C	C	C	C	C	C	C	C	C	C	C	C	C	C	C	C	C	C	C	C	C	C	C	C	C	C	C	C	C	C	C	C	C	C	C	C	C	C	C	C	C	C	C	C	C	C
MAL03	618816	G		A	A	A			A				A	A				A		A	A	A		A						A			A	A	A	A			A	A
MAL03	618864	A
MAL03	618914	C																																	T													T
MAL03	619779	A									G																																G	G		G
MAL03	626764	T								A																															A
MAL03	626846	T	G	G	G	G	G	G	G		G	G		G	G	G	G	G	G	G		G	G	G	G	G		G	G		G	G	G	G	G	G	G		G		G	G	G	G	G	G	G	G	G
MAL03	627068	C																			A									A
MAL03	627367	A											T																													T
MAL03	627428	T
MAL03	635759	A				T																	T			T			T						T					T	T	T		T			T
MAL03	639441	G			A			A			A					A	A	A			A						A		A	A		A	A	A							A		A		A	A
MAL03	639748	T																																														C	C
MAL03	639977	A			G					G	G			G			G	G			G				G		G			G	G		G				G	G	G	G	G					G
MAL03	646228	A												G																																		G	G
MAL03	646052	A																																									T
MAL03	656866	T		G			G	G	G	G			G	G	G	G	G	G			G				G			G		G	G	G	G	G			G			G		G		G				G	G
MAL03	656762	G		T	T		T	T	T	T			T	T	T	T	T	T	T		T			T	T	T	T	T		T	T	T	T	T	T		T			T	T	T		T				T	T
MAL03	656752	T	C	C	C	C	C		C	C	C	C	C	C	C			C	C	C	C	C	C	C	C		C	C	C	C	C		C	C		C	C	C	C	C	C	C	C	C	C	C	C
MAL03	656735	G	T	T	T		T	T	T	T		T	T	T	T	T	T	T	T	T	T	T			T	T	T	T		T	T	T	T	T	T	T	T	T		T	T	T	T	T	T		T	T	T
MAL03	656697	T				C			C				C																				C
MAL03	656694	A				T			T				T																				T
MAL03	656659	T
MAL03	656389	T
MAL03	656286	G		A																														A														A	A
MAL03	656248	G																																										T
MAL03	655803	G	T	T	T	T	T	T	T	T	T	T	T	T	T	T		T	T	T	T	T	T	T	T	T	T	T	T	T	T	T	T	T	T	T	T	T	T		T	T	T	T	T	T	T	T	T
MAL03	655216	T		A			A							A		A							A					A	A			A	A								A			A
MAL03	655104	A		T											T					T							T					T				T			T
MAL03	654721	A	G	G	G	G	G	G		G	G	G	G	G	G	G	G	G	G	G	G	G	G	G	G	G	G	G	G	G	G	G	G	G	G	G	G	G	G	G	G	G	G	G	G	G	G	G	G
MAL03	654121	G	C	C	C	C	C	C	C	C	C		C	C		C		C	C	C	C	C	C	C	C	C	C	C	C		C	C	C	C	C	C	C		C		C	C	C	C	C	C	C	C	C
MAL03	654095	C	G	G	G	G	G	G	G	G	G	G	G	G		G	G	G	G	G	G	G	G	G	G	G	G	G	G	G	G	G	G		G	G	G	G	G	G	G	G	G		G	G	G	G	G
MAL03	654084	C										T					T													T
MAL03	653890	C
MAL03	651827	T					A			A
MAL03	651786	C	T				T	T	T	T	T	T		T			T						T					T		T			T							T		T
MAL03	661609	C			T
MAL03	664947	T						G					G												G	G					G		G		G
MAL03	664095	T										G			G		G
MAL03	663239	C
MAL03	670134	G	C	C	C	C	C	C	C	C	C	C	C	C		C		C	C	C	C	C	C	C	C	C	C	C	C	C	C	C	C	C	C	C	C	C	C	C	C	C	C	C		C	C	C	C
MAL03	669542	T
MAL03	679524	T					C										C											C	C
MAL03	686999	G
MAL03	688049	A									G	G	G		G							G											G					G					G
MAL03	694618	C																																							G
MAL03	693823	T														A
MAL03	693587	T
MAL03	692808	T																																										C				C	C
MAL03	692735	A				T						T		T		T	T	T		T					T				T		T																T
MAL03	692472	T								C						C		C								C								C	C				C		C	C		C				C	C
MAL03	691367	C														T																T										T
MAL03	691352	C																																		T					T
MAL03	691340	T													C			C		C	C			C		C									C
MAL03	691337	T										C				C									C						C																	C
MAL03	691334	T			C							C				C									C						C					C												C	C
MAL03	690878	T			G	G								G			G		G																					G			G
MAL03	708329	G	T		T								T								T													T
MAL03	708273	T
MAL03	708261	C																					T				T
MAL03	708255	T
MAL03	708242	T											A
MAL03	708038	C
MAL03	707843	T																											G
MAL03	707333	A			T		T		T						T	T	T			T		T									T					T
MAL03	707331	C			G		G		G						G	G	G			G		G														G
MAL03	707306	A			T										T	T	T			T			T		T											T							T
MAL03	707304	C			G		G		G		G				G	G	G			G		G	G		G	G					G				G	G							G
MAL03	706548	T	C																			C																			C
MAL03	706461	A	C	C	C	C	C	C	C		C		C		C	C	C	C	C	C	C	C	C		C	C	C	C	C	C	C	C	C	C	C	C	C		C	C	C		C	C	C	C	C
MAL03	706008	T																																								C
MAL03	705863	G	T	T	T	T	T	T	T	T	T	T	T	T	T	T	T	T	T	T	T	T	T	T	T	T	T	T	T		T	T	T	T	T	T	T		T	T	T	T	T	T	T	T	T	T	T
MAL03	705859	T					G	G	G				G		G	G					G					G	G					G	G	G	G				G	G	G	G	G					G	G
MAL03	704022	C	T	T		T			T		T			T	T				T		T									T				T					T	T		T	T		T	T		T
MAL03	703814	T	A				A		A																A			A			A													A
MAL03	703318	T																		G
MAL03	703144	C	A	A	A	A	A	A	A	A	A	A	A	A	A	A	A	A	A	A	A	A	A	A	A	A	A	A	A	A	A	A	A	A	A	A	A	A	A	A	A	A	A	A	A	A	A	A	A
MAL03	702724	G								T
MAL03	701874	G	C					C		C	C	C						C	C	C		C	C		C	C					C	C	C	C	C	C	C			C		C
MAL03	701792	G	A	A							A				A	A				A		A				A				A		A	A	A	A	A				A	A	A		A
MAL03	701748	C																								A				A					A
MAL03	701742	C																								T									T
MAL03	701739	C	T				T	T		T	T	T			T	T		T		T					T	T		T	T		T		T		T	T	T			T	T	T		T			T	T	T
MAL03	701736	C																								T		T												T							T
MAL03	701733	C																										T																			T
MAL03	701730	C
MAL03	701724	C																								A									A
MAL03	701174	A																					T														T
MAL03	701167	C																					A														A
MAL03	701154	T																					C														C
MAL03	700262	C													T																										T
MAL03	700244	T	C						C																																	C
MAL03	700226	T								C	C				C				C	C		C	C	C			C		C	C						C								C		C		C	C
MAL03	700192	C																								A				A		A			A
MAL03	700178	C		T		T		T			T	T	T	T			T	T	T		T		T			T	T		T	T	T			T	T	T	T	T			T			T	T		T	T	T
MAL03	700159	C		A																						A									A	A
MAL03	700152	T	C																																							C
MAL03	700149	A	C																														C
MAL03	700114	C	A	A	A	A	A		A		A		A	A	A	A	A	A	A	A	A	A	A		A	A	A	A	A	A	A	A	A	A	A	A		A	A	A		A	A	A	A		A	A	A
MAL03	700066	A																	C																					C		C
MAL03	699631	C																								A									A
MAL03	719144	T	C	C	C	C	C	C	C	C	C	C	C	C	C			C	C	C	C	C	C	C	C	C	C	C	C	C	C	C	C	C	C	C	C	C	C	C	C	C	C	C		C	C	C	C
MAL03	718929	G	T	T	T	T	T	T	T	T	T	T	T	T	T	T	T	T	T	T	T	T	T	T	T	T	T	T		T	T	T	T	T	T	T	T	T	T	T	T	T	T	T	T	T	T	T	T
MAL03	718928	C
MAL03	718897	C
MAL03	718820	G
MAL03	718132	T	A								A						A			A	A															A	A
MAL03	717640	G																											A						A					A
MAL03	717550	T							C		C															C
MAL03	717509	C								T
MAL03	717058	G	T			T					T		T	T		T	T	T	T	T	T	T	T		T	T	T			T	T	T	T								T
MAL03	716714	T								A				A		A				A						A
MAL03	716603	C	T				T								T				T			T		T	T			T	T		T	T		T		T			T								T
MAL03	729224	G							A													A
MAL03	729231	G
MAL03	730462	A											C										C
MAL03	733743	T	A					A				A				A	A			A	A					A	A			A			A	A		A				A							A	A	A
MAL03	734640	T																																										A
MAL03	734767	A										G
MAL03	735079	A					G													G								G
MAL03	735544	C										A					A		A								A
MAL03	736632	A
MAL03	740623	T								G					G			G
MAL03	750458	A	C	C	C	C	C	C	C	C	C		C	C	C		C	C	C	C	C	C			C	C	C	C		C	C	C		C			C	C	C	C	C		C	C	C	C	C
MAL03	751699	T	A	A	A	A	A	A		A	A		A			A	A	A	A	A					A	A	A	A	A	A	A	A		A	A	A	A		A	A	A	A						A	A
MAL03	751991	G	A							A			A				A	A																	A	A			A									A	A
MAL03	752261	A
MAL03	752296	T						G																											C													C
MAL03	752297	A				T																														T
MAL03	753500	C
MAL03	753711	G	T	T	T	T	T												T					T		T	T	T					T						T	T
MAL03	753714	G	T																T														T						T
MAL03	759772	C																																														A	A
MAL03	758258	G																																														C	C
MAL03	758139	C	T									T													T				T		T		T			T
MAL03	758137	C	T									T													T				T		T		T			T
MAL03	758115	C	T									T													T				T		T		T			T						T							T
MAL03	758113	C	T									T													T				T		T		T			T						T							T
MAL03	757601	C
MAL03	757376	A
MAL03	757378	C
MAL03	757254	C
MAL03	757249	T
MAL03	757201	C												T							T																							T
MAL03	756682	T																							C						C	C								C
MAL03	764947	C		T	T	T				T	T			T					T										T							T	T							T		T		T	T
MAL03	764914	T																							C						C
MAL03	768505	C		G		G																															G							G				G	G
MAL03	769543	G																																			C
MAL03	772185	T												A					A
MAL03	772196	G
MAL03	772593	T
MAL03	774455	A																																			G
MAL03	774904	A																							C						C
MAL03	776498	A								T										T
MAL03	776713	G																																T
MAL03	776731	G							A									A							A									A							A
MAL03	776749	A								G
MAL03	776755	C			A	A			A	A		A						A										A						A											A	A		A
MAL03	776770	G	A	A	A	A	A		A	A		A	A	A	A	A		A	A		A	A	A		A	A		A	A		A			A	A	A		A	A	A	A			A	A	A	A	A	A
MAL03	776843	G		A		A																																						A				A	A
MAL03	777571	A																																C
MAL03	780131	A																							C						C
MAL03	785764	G		T				T	T	T	T	T	T	T	T	T	T	T	T	T	T	T	T		T	T	T		T	T	T	T		T		T	T		T	T		T	T		T	T	T	T	T
MAL03	783386	G
MAL03	788505	A									C																			C
MAL03	788667	T			G	G	G	G	G		G		G		G	G	G	G			G							G		G		G	G	G	G	G	G					G	G	G		G	G	G	G
MAL03	789873	G										C																	C
MAL03	797821	C																			T
MAL03	806009	T									C																					C												C				C	C
MAL03	805937	G									T	T	T						T			T										T												T				T	T
MAL03	805589	C
MAL03	805535	T	G	G	G	G		G	G	G		G		G		G		G	G		G	G	G	G		G	G		G	G				G	G	G	G	G	G	G	G					G	G
MAL03	804667	T	A		A						A																					A												A				A	A
MAL03	804092	G				A		A	A	A		A	A	A	A		A	A	A	A	A	A	A	A	A	A			A		A	A	A	A	A	A	A		A	A	A	A	A	A	A		A	A	A
MAL03	811563	G									A																					A																A	A
MAL03	812016	G	T	T	T	T	T	T	T	T		T	T	T	T	T	T	T	T	T	T	T	T	T	T	T	T	T	T	T	T		T	T	T	T	T	T	T	T	T	T	T			T	T
MAL03	812734	A		G																			G
MAL03	812949	G	A									A				A			A
MAL03	812967	G			A																																				A							A
MAL03	812989	A
MAL03	813361	G									A																					A												A
MAL03	814169	G			A											A																				A
MAL03	816085	A																			G
MAL03	816588	G	T																				T											T
MAL03	818649	G		A				A			A					A		A		A		A							A			A	A									A		A				A	A
MAL03	822288	G											A													A									A
MAL03	822306	A
MAL03	822312	G																					A
MAL03	825605	C
MAL03	825800	A	G	G	G		G	G	G	G	G	G	G	G	G	G	G	G	G	G	G	G	G	G	G	G	G	G	G	G	G	G		G	G	G	G	G	G	G	G	G	G		G	G	G
MAL03	827155	A
MAL03	827556	C																															G								G							G	G
MAL03	827918	A																															G															G	G
MAL03	829388	G
MAL03	830108	A																															C															C	C
MAL03	842801	A													G		G																G			G
MAL03	842803	A																					G		G						G									G
MAL03	842839	G																																			A												A
MAL03	842846	G				A		A	A	A	A			A						A		A							A			A			A
MAL03	842864	A				G		G	G	G	G			G						G		G	G						G			G			G							G
MAL03	857414	T																		C					C						C													C
MAL03	856635	A					T					T				T			T									T
MAL03	856637	C	T	T	T	T	T	T		T	T	T	T		T	T	T		T	T	T	T	T	T		T	T	T	T	T		T	T			T	T	T		T	T		T				T	T	T
MAL03	856208	G	C	C	C	C	C	C	C	C	C	C	C	C	C	C	C		C	C	C	C	C	C	C	C	C	C	C	C	C	C	C		C	C	C	C	C	C	C	C	C	C	C		C	C	C
MAL03	854795	G
MAL03	854231	G																T
MAL03	853967	C			T	T	T				T	T							T		T							T				T					T	T										T	T
MAL03	853726	C																																T
MAL03	851906	G
MAL03	851155	G						T				T			T				T						T	T			T		T		T			T
MAL03	851156	C	T	T	T	T	T	T	T	T	T	T	T	T	T		T	T	T	T	T	T	T	T	T	T	T	T	T	T	T	T	T	T	T	T	T	T	T	T	T	T		T	T	T	T	T	T
MAL03	851050	A	G	G	G	G	G	G	G	G	G	G	G	G	G		G	G	G	G	G	G	G	G	G	G	G	G	G	G	G	G	G		G	G	G	G	G		G	G	G	G		G	G	G	G
MAL03	850570	C							T					T																									T
MAL03	850544	C																																			T
MAL03	850492	T	G	G	G	G	G	G	G	G	G	G	G	G	G		G	G	G	G	G	G	G	G	G	G	G	G	G	G	G	G	G	G	G	G	G	G	G	G	G	G	G	G		G	G	G	G
MAL03	850490	C																A
MAL03	850471	G																T
MAL03	849850	C	T	T	T	T	T	T	T	T	T	T	T	T	T		T	T	T	T	T	T	T			T		T	T	T		T	T			T			T				T			T
MAL03	849824	A							G					G																									G
MAL03	849410	T							A			A		A					A																				A
MAL03	848729	T
MAL03	848485	G				C																															C
MAL03	848443	T	A	A	A	A	A	A		A	A	A	A				A	A	A	A	A	A	A	A		A	A	A	A	A		A			A	A	A	A		A		A			A		A	A	A
MAL03	860997	G	A	A			A	A	A	A	A	A	A	A	A	A	A	A	A	A	A	A	A	A	A		A	A	A	A	A	A	A		A	A	A	A	A	A	A	A	A		A	A		A	A
MAL03	861209	A																		C		C	C
MAL03	865993	G																																														C	C
MAL03	878162	A													G											G											G
MAL03	885360	G
MAL03	884221	C
MAL03	883851	G		C																										C
MAL03	882730	G
MAL03	879984	T										G	G																											G
MAL03	888910	A	G	G	G	G	G	G	G	G	G	G	G	G	G	G	G	G	G		G	G	G	G	G	G	G	G	G	G	G	G		G	G	G	G	G	G	G	G	G	G	G	G		G	G	G
MAL03	888900	C	A	A	A	A	A	A	A	A	A	A	A	A	A	A	A	A	A		A	A	A	A	A	A	A	A	A	A	A	A		A	A	A	A	A	A	A	A	A	A	A	A		A	A	A
MAL03	887414	G	A															A
MAL03	892419	T			C							C	C	C																						C					C
MAL03	891764	G																	T			T	T												T							T
MAL03	891702	T					G												G									G
MAL03	891612	C	T	T	T	T	T	T		T	T	T	T	T			T	T	T	T	T	T	T	T	T	T	T	T	T	T	T	T	T	T	T	T	T	T	T	T		T		T	T	T	T	T	T
MAL03	891306	T	A	A	A	A	A	A	A	A	A	A	A	A	A	A	A	A	A	A	A	A	A	A	A		A		A	A	A			A	A	A	A	A	A	A			A	A	A		A	A	A
MAL03	890868	A	G	G	G	G	G	G		G	G	G	G	G	G	G	G	G	G	G	G	G	G	G	G	G	G	G	G	G	G	G	G	G	G	G	G	G	G	G		G	G	G	G			G	G
MAL03	890309	G				T		T	T											T									T										T									T
MAL03	890310	C		G		G												G																					G									G
MAL03	890279	T	A	A	A	A	A	A		A		A	A	A	A	A	A	A	A	A	A	A	A		A				A					A	A	A	A	A	A	A			A	A	A	A	A	A
MAL03	890280	T	A	A	A	A	A	A		A		A	A	A	A	A	A	A	A	A	A	A	A		A	A					A			A	A	A	A	A	A	A	A		A	A	A	A	A	A
MAL03	890268	A								T	T												T				T		T	T		T	T		T	T						T		T				T	T
MAL03	898192	C			T	T				T	T	T		T		T		T		T	T		T	T	T	T					T	T		T	T	T		T		T				T		T		T	T
MAL03	897789	G	C	C	C	C	C	C	C	C	C	C	C	C	C	C	C	C	C	C	C	C	C	C	C	C	C	C	C	C	C	C	C	C	C	C	C	C	C	C	C	C	C	C	C	C	C	C	C
MAL03	897781	T	A	A	A	A	A	A	A	A	A	A	A	A	A	A	A	A	A	A	A	A	A	A	A	A	A	A	A	A	A	A	A	A	A	A	A	A	A	A	A	A	A	A	A	A	A	A	A
MAL03	897580	C	T				T	T	T			T							T	T	T			T		T	T	T	T				T				T					T		T			T
MAL03	902477	A		G	G			G			G	G				G	G	G	G	G	G	G			G	G			G		G	G	G			G		G	G	G	G			G		G	G
MAL03	903324	G
MAL03	910031	G
MAL03	909761	C		T
MAL03	909278	C				T																	T											T
MAL03	907766	G										C											C
MAL03	907747	A
[truncated: 19,262 more rows]
[truncated: 142 more columns]

## Sheet: legend
P. falciparum genome version 3
CHROMOSOME	MAL01 to MAL14
POSITION	Position in bp on the chromosome
REF	Reference allele
Isolates (column D to FN)
Index (line 1)	ID in the present study
Description (line 2)	Identification of the subpopulations. KH1, KH2, KH3, KH4 and KHA were previously described (Miotto et al, 2013). KH1 and KH2 were splited in two groups. KH5 is a new subpopulation.
	See below for color code. *: isolates that were differentially classified using Network based stratification.
Mutation (line 3)	Mutation in k13 gene, wildtype=no mutation, C->Y=C580Y (red), R->T=R539T (blue), Y->H=Y493H (yellow)
Location (line 4)	Localties of the helth center where the blood sample was sampled, Pailin (red), Tasanh (pink), Pursat (yellow) and Ratanakiri (green)
ID (line 5)	ID matching with ENA accession number in Supplementary Table 14 of Miotto et al, 2013
ALT allele value are given for each isolate at each position. Blank means REF allele.
Description of Mutations
Nb isolates	Number of isolates having the mutation
Gene_Name	Old gene ID. The 265 ART-R genes are colored. Members of the 57 background genes set are in red. Genes for completion of the 97 set in orange and members of the 168 set in yellow.
Allele	Composite identification made of change and position in the protein
Change	amino acid transition of the non synonymous mutation
AA	position in the protein sequence
Color code	k13	background
Frequency of mutation in the subpopulation
FDR	Fisher exact test comparing the frequency of the ALT alleles in the subpopulation vs KH1.1. FDR correction was performedFor KH1.1, frequency is evaluated against the whole population.
FDR<0,05 have been colored
Color code for the different subpopulations
KH1.1	KH1.2	KH2.1	KH2.2	KH3	KH4	KH5	KHA
