# Supplementary material for: Functional analysis of Plasmodium falciparum subpopulations associated with artemisinin resistance in Cambodia
Source: Malar J. 2017 Dec 19;16:493. doi: 10.1186/s12936-017-2140-1 (PMC5735551; doi:10.1186/s12936-017-2140-1)
Supplement: Supplementary file 10 — Additional file 10. List of all the significant genes specific to ART-R subpopulations genetic background (265 genes). These genes have at least one significant SNP in KH2.1, KH2.2, KH3, KH4 and KH5 subpopulations. The 168 genes set are genes significant in ART-S subpopulation KH1.2 and all the ART-R subpopulations. The complementary set of 97 significant genes is specific to the ART-R subpopulations and are not in the ART-S subpopulation KH1.2 background. The 57 genes have at least one significant SNP in all the ART-R subpopulations, in the admixed subpopulation KHA and no significant SNP in ART-S subpopulation KH1.2. Annotation terms describing the function, the pathway or cell localization of the protein product were taken from genes current description in PlasmoDB and GO terms related to the genes or Pfam domains. [file 12936_2017_2140_MOESM10_ESM.xlsx]

## Sheet: 265 Genes
Gene ID	Product Description	Old ID	UniProt ID	168 genes	97 genes	57 genes	Function	Pathway/localization
PF3D7_0919700	pyridoxal 5'-phosphate dependent enzyme class III, putative	PFI0965w	Q8I2V6	X			racemase/decarboxylase	Amino acid metabolism
PF3D7_1308200	carbamoyl phosphate synthetase (cpsSII)	PF13_0044	Q8IEN3		X		Synthetase	Amino acid metabolism
PF3D7_0302500	cytoadherence linked asexual protein 3.1 (CLAG3.1)	PFC0120w	O77310		X		Binding	Apical complexe
PF3D7_0526000	RAP protein, putative	PFE1295c	Q8I3K5		X	X	Binding	Apical complexe
PF3D7_0613300	rhoptry protein ROP14 (ROP14)	PFF0645c	C6KSX6		X	X	Binding	Apical complexe
PF3D7_0722200	rhoptry-associated leucine zipper-like protein 1 (RALP1)	MAL7P1.119	Q8IBN1	X			Binding	Apical complexe
PF3D7_1133400	apical membrane antigen 1 (AMA1)	PF11_0344	Q7KQK5	X			Moving junction/invasion	Apical complexe
PF3D7_1216600	cell traversal protein for ookinetes and sporozoites (CelTOS)	PFL0800c	Q8I5P1	X			Binding	Apical complexe
PF3D7_1366400	rhoptry protein RHOP148 (RHOP148)	PF13_0348	Q8ID44	X			Moving junction/invasion	Apical complexe
PF3D7_1012900	autophagy-related protein 18, putative (ATG18)	PF10_0126	Q8IJR6		X	X	Autophagosome	Autophagy
PF3D7_1126100	autophagy-related protein 7, putative (ATG7)	PF11_0271	Q8IIA3		X	X	Autophagosome	Autophagy
PF3D7_0310500	DEAD box helicase, putative	PFC0440c	O77360	X			Helicase	DNA
PF3D7_0409600	replication protein A1, large subunit (RPA1)	PFD0470c	Q9U0J0		X		Binding	DNA
PF3D7_0818700	DNA helicase, putative	MAL8P1.65	C0H4V8	X			Helicase	DNA
PF3D7_0709000	chloroquine resistance transporter (CRT)	MAL7P1.27	Q8IBZ9		X	X	Transport	Drug resistance
PF3D7_0810800	hydroxymethyldihydropterin pyrophosphokinase-dihydropteroate synthase (PPPK-DHPS)	PF08_0095	Q8IAU3	X			Synthase	Drug resistance
PF3D7_1447900	multidrug resistance protein 2 (MDR2)	PF14_0455	Q8IKZ6	X			Transport	Drug resistance
PF3D7_1460900.1	apicoplast ribosomal protein S10, putative (ARPS10)	PF14_0581		X			Ribosome	Drug resistance
PF3D7_1460900.2	apicoplast ribosomal protein S10, putative (ARPS10)	PF14_0581	Q8IKM3	X			Ribosome	Drug resistance
PF3D7_1426700	phosphoenolpyruvate carboxylase (PEPC)	PF14_0246	Q8ILJ7		X		Carboxylase	Glycolysis
PF3D7_0107500	lipid/sterol:H+ symporter	PFA0375c	Q8I266		X		Transport	Lipid biosynthesis
PF3D7_0412300	phosphopantothenoylcysteine synthetase, putative	PFD0610w	Q9U0G7		X		Synthetase	Lipid biosynthesis
PF3D7_0820200	phosphatidylglycerophosphate synthase (PGPS)	MAL8P1.58	Q8IB37	X			Synthase	Lipid biosynthesis
PF3D7_0920000	long chain fatty acid elongation enzyme, putative (ELO3)	PFI0980w	C0H545		X	X	Synthetase	Lipid biosynthesis
PF3D7_1015000	FAD synthetase, putative	PF10_0147	Q8IJP5		X		Synthetase	Lipid biosynthesis
PF3D7_1449400	crossover junction endonuclease MUS81, putative (MUS81)	PF14_0470	Q8IKY1	X			Chromosome Binding	Meiosis
PF3D7_0504700	centrosomal protein CEP120, putative (CEP120)	PFE0230w	Q8I455		X		Chromosome Binding	Mitosis
PF3D7_0603800	centrosomal protein CEP76, putative (CEP76)	PFF0185c	C6KSN6	X			Chromosome Binding	Mitosis
PF3D7_0809600	peptidase family C50, putative	MAL8P1.113	C0H4T3	X			Peptidase	Mitosis
PF3D7_0919900	regulator of chromosome condensation, putative	PFI0975c	Q8I2V4	X			Chromosome Binding	Mitosis
PF3D7_1130700	structural maintenance of chromosome protein, putative	PF11_0317	Q8II57	X			Chromosome Binding	Mitosis
PF3D7_1306500	MORN repeat protein, putative	MAL13P1.32	C0H5A3	X			Binding	Mitosis
PF3D7_0723700	metallo-hydrolase/oxidoreductase, putative	PF07_0100	Q8IBL6	X			Hydrolase	Ox/red metabolism
PF3D7_1318100	ferredoxin, putative	MAL13P1.95	Q8IED5		X	X	Oxidoreductase	Ox/red metabolism
PF3D7_1106700	dna2/nam7 helicase family member, putative	PF11_0078	Q8IIT6	X			Helicase	Repair
PF3D7_1368800	DNA repair endonuclease, putative (ERCC4)	MAL13P1.346	Q8ID22		X	X	Endonuclease	Repair
PF3D7_1429900	ADP-dependent DNA helicase RecQ (WRN)	PF14_0278	Q8ILG5		X	X	Helicase	Repair
PF3D7_0103600	ATP-dependent RNA helicase, putative	PFA0180w	Q8I2A4	X			Helicase	RNA metabolism (mRNA)
PF3D7_0405400	pre-mRNA-processing-splicing factor 8, putative (PRPF8)	PFD0265w	Q8I1X5	X			Hydrolase	RNA metabolism (mRNA)
PF3D7_0508700	pre-mRNA-processing ATP-dependent RNA helicase PRP5, putative (PRP5)	PFE0430w	Q8I416		X		Helicase	RNA metabolism (mRNA)
PF3D7_0511500	RNA pseudouridylate synthase, putative	PFE0570w	Q8I3Z1	X			Synthase	RNA metabolism
PF3D7_0615400	ribonuclease, putative	PFF0745c	C6KSZ5	X			Ribonuclease	RNA metabolism (tRNA)
PF3D7_0717700	serine--tRNA ligase, putative	PF07_0073	Q8IBS3		X	X	Ligase	RNA metabolism (tRNA)
PF3D7_0903400	DEAD/DEAH box helicase, putative	PFI0165c	Q8I3B4		X		Helicase	RNA metabolism (mRNA)
PF3D7_0914000	pseudouridylate synthase, putative	PFI0685w	Q8I312	X			Synthase	RNA metabolism
PF3D7_1005500	regulator of nonsense transcripts, putative	PF10_0057	Q8IJY4		X	X	Binding	RNA metabolism (mRNA)
PF3D7_1018000	tRNA pseudouridine synthase, putative	PF10_0175	Q8I715		X	X	Synthase	RNA metabolism (tRNA)
PF3D7_1107300	polyadenylate-binding protein-interacting protein 1, putative (PAIP1)	PF11_0086	Q8IIS9	X			RNA Binding	RNA metabolism (mRNA)
PF3D7_1111000	tRNA m5C-methyltransferase, putative	PF11_0116	Q8IIQ2	X			Transferase	RNA metabolism (tRNA)
PF3D7_1220400	debranching enzyme-associated ribonuclease, putative (DRN1)	PFL0980w	Q8I5K9		X	X	Ribonuclease	RNA metabolism (mRNA)
PF3D7_1350700	N6-adenine-specific methylase, putative	MAL13P1.255	C0H5I0	X			Methylase	RNA metabolism (mRNA)
PF3D7_1405900	RNA-binding protein, putative	PF14_0056	Q8IM35	X			RNA Binding	RNA metabolism (mRNA)
PF3D7_1420400	glycine--tRNA ligase (GlyRS)	PF14_0198	Q8ILP6		X		Ligase	RNA metabolism (tRNA)
PF3D7_1448000	U3 small nucleolar RNA-associated protein 12, putative (UTP12)	PF14_0456	Q8IKZ5		X	X	Splicing	RNA metabolism
PF3D7_0211700	tyrosine kinase-like protein, putative (TKL1)	PFB0520w	O96197	X			Protein kinase	Cell Signalisation
PF3D7_0309200	serine/threonine protein kinase, putative (ARK2)	PFC0385c	O77328		X	X	Protein kinase	Cell Signalisation
PF3D7_0314700	zinc finger protein, putative	PFC0610c	O97260	X			Binding	Cell Signalisation
PF3D7_0317200	cdc2-related protein kinase 4 (CRK4)	PFC0755c	O77385	X			Protein kinase	Cell Signalisation
PF3D7_0410300	protein phosphatase PPM1, putative (PPM1)	PFD0505c	Q9U0I5		X		Protein Phospatase	Cell Signalisation
PF3D7_0419900	phosphatidylinositol 4-kinase, putative	PFD0965w		X			Lipid kinase	Cell Signalisation
PF3D7_0420000	zinc finger protein, putative	PFD0970c	Q8I1N9	X			Binding	Cell Signalisation
PF3D7_0515300	phosphatidylinositol 3-kinase (PI3K)	PFE0765w	Q8I3V5		X	X	Lipid kinase	Cell Signalisation
PF3D7_0525500	WD repeat-containing protein, putative	PFE1270c	Q8I3L0	X			Binding	Cell Signalisation
PF3D7_0623800	tyrosine kinase-like protein, putative (TKL4)	PFF1145c	C6KT74	X			Protein kinase	Cell Signalisation
PF3D7_0720700	phosphoinositide-binding protein, putative	MAL7P1.108	Q8IBP4		X	X	Binding	Cell Signalisation
PF3D7_0804000	cactin homolog, putative	PF08_0124	Q8IAN8	X			Splicing	Cell Signalisation
PF3D7_0919800	TLD domain-containing protein (possible OXR1_HUMAN orthologue)	PFI0970c	Q8I2V5	X			Binding	Cell Signalisation
PF3D7_0926100	protein kinase, putative	PFI1280c	Q8I2P8	X			Protein kinase	Cell Signalisation
PF3D7_1004200	WD repeat-containing protein, putative	PF10_0045	Q8IJZ5	X			Binding	Cell Signalisation
PF3D7_1104900	calcium/calmodulin-dependent protein kinase, putative	PF11_0060	Q8IIV3	X			Protein kinase	Cell Signalisation
PF3D7_1121800	petidase, M16 family	PF11_0226	Q8IIE8	X			Peptidase	Cell Signalisation
PF3D7_1209500.1	cGMP-specific phosphodiesterase (PDE1)	PFL0475w	Q8I5V4		X	X	Phosphodiesterase	Cell Signalisation
PF3D7_1209500.2	cGMP-specific phosphodiesterase (PDE1)	PFL0475w			X	X	Phosphodiesterase	Cell Signalisation
PF3D7_1356800	serine/threonine protein kinase, putative (ARK3)	MAL13P1.278	Q8IDD4	X			Protein kinase	Cell Signalisation
PF3D7_1358000	patatin-like phospholipase, putative	MAL13P1.285	Q8IDC5	X			Phospholipase	Cell Signalisation
PF3D7_1414500	atypical protein kinase, ABC-1 family, putative (ABCk2)	PF14_0143	Q8ILV0	X			Protein kinase	Cell Signalisation
PF3D7_1417400	rap guanine nucleotide exchange factor, putative, pseudogene (EPAC)	PF14_0173		X			GEF	Cell Signalisation
PF3D7_1459100	GTP-binding protein, putative	PF14_0564	Q8IKP0		X	X	GTPase	Cell Signalisation
PF3D7_0105700	asparagine-rich antigen Pfa35-2	PFA0280w	Q8I284	X			Surface antigen	Surface antigen
PF3D7_0207300	serine repeat antigen 8 (SERA8)	PFB0325c	O96162	X			Surface antigen	Surface antigen
PF3D7_0209000	6-cysteine protein (P230)	PFB0405w	P68874	X			Surface antigen	Surface antigen
PF3D7_0405300	6-cysteine protein (LISP2)	PFD0260c	Q8I1X6	X			Surface antigen	Surface antigen
PF3D7_0412400	erythrocyte membrane protein 1, PfEMP1 (VAR)	PFD0615c	Q9U0G6	X			Surface antigen	Surface antigen
PF3D7_0420700	erythrocyte membrane protein 1, PfEMP1 (VAR)	PFD0995c	Q8IFQ6		X		Surface antigen	Surface antigen
PF3D7_0422200	erythrocyte membrane-associated antigen	PFD1045c	Q8IFP4	X			Surface antigen	Surface antigen
PF3D7_0612800	6-cysteine protein (P12p)	PFF0620c	C6KSX1		X	X	Surface antigen	Surface antigen
PF3D7_0712600	erythrocyte membrane protein 1, PfEMP1 (VAR)	PF07_0051	Q8IBW9	X			Surface antigen	Surface antigen
PF3D7_0712800	erythrocyte membrane protein 1, PfEMP1 (VAR)	MAL7P1.55	Q8IBW8		X		Surface antigen	Surface antigen
PF3D7_0712900	erythrocyte membrane protein 1, PfEMP1 (VAR)	MAL7P1.56	Q8IBW7	X			Surface antigen	Surface antigen
PF3D7_0713000	rifin (RIF)	MAL7P1.57	Q8IBW6	X			Surface antigen	Surface antigen
PF3D7_0713100	Pfmc-2TM Maurer's cleft two transmembrane protein (MC-2TM)	MAL7P1.58	Q8IBW5	X			Surface antigen	Surface antigen
PF3D7_0713200	RESA-like protein	MAL7P1.59	Q8IBW4	X			Surface antigen	Surface antigen
PF3D7_0809200	asparagine-rich antigen Pfa55-14 (pfa55-14)	PF08_0102	Q8IAS8	X			Surface antigen	Surface antigen
PF3D7_0930300	merozoite surface protein 1 (MSP1)	PFI1475w	Q8I0U8	X			Surface antigen	Surface antigen
PF3D7_1035300	glutamate-rich protein (GLURP)	PF10_0344	Q8IJ56	X			Surface antigen	Surface antigen
PF3D7_1035700	duffy binding-like merozoite surface protein (DBLMSP)	PF10_0348	Q8IJ52	X			Surface antigen	Surface antigen
PF3D7_1036300	merozoite surface protein (DBLMSP2)	PF10_0355	Q8IJ45	X			Surface antigen	Surface antigen
PF3D7_1110400	asparagine-rich antigen	PF11_0111	Q8IIQ7		X		Surface antigen	Surface antigen
PF3D7_1147000	sporozoite asparagine-rich protein (SLARP)	PF11_0480	Q8IHP9	X			Surface antigen	Surface antigen
PF3D7_1219300	erythrocyte membrane protein 1, PfEMP1 (VAR)	PFL0935c	Q8I5L5	X			Surface antigen	Surface antigen
PF3D7_1219400	erythrocyte membrane protein 1 (PfEMP1), pseudogene (VAR)	PFL0940c			X	X	Surface antigen	Surface antigen
PF3D7_1442600	TRAP-like protein (TREP)	PF14_0404	Q8IL45	X			Surface antigen	Surface antigen
PF3D7_0718000	dynein heavy chain, putative	MAL7P1.89	C0H4N5	X			Motor	Traffic
PF3D7_0921600	tetratricopeptide repeat family protein, putative	PFI1060w	Q8I2T7		X	X	Binding	Traffic
PF3D7_1023100	dynein heavy chain, putative	PF10_0224	Q8IJH4		X		Motor	Traffic
PF3D7_1430300	acid phosphatase, putative	PF14_0282	Q8ILG1	X			Phosphatase	Traffic
PF3D7_1434500	dynein-related AAA-type ATPase, putative	PF14_0326	Q8ILB9	X			ATPase	Traffic
PF3D7_1449700	exosome complex exonuclease RRP6 (RRP6)	PF14_0473	Q8IKX8	X			Exonuclease	Traffic
PF3D7_0420300	transcription factor with AP2 domain(s) (ApiAP2)	PFD0985w	Q8I1N6	X			Transcription factor	Transcription
PF3D7_0519500	carbon catabolite repressor protein 4, putative (CCR4)	PFE0980c	Q8I3R5	X			Transcription factor	Transcription
PF3D7_0613800	transcription factor with AP2 domain(s) (ApiAP2)	PFF0670w	C6KSY0	X			Transcription factor	Transcription
PF3D7_0910000	SET domain protein, putative (SET4)	PFI0485c	Q8I352		X		Binding	Transcription
PF3D7_1012700	NLI interacting factor-like phosphatase, putative (NIF4)	PF10_0124	Q8IJR8		X	X	Phosphatase	Transcription
PF3D7_1146600	CCAAT-box DNA binding protein subunit B (NFYB)	PF11_0477	Q8IHQ2		X		Transcription factor	Transcription
PF3D7_1203400	transporter, putative	PFL0170w	Q8I611	X			Transport	Transport
PF3D7_1211900	non-SERCA-type Ca2+ -transporting P-ATPase (ATP4)	PFL0590c	Q8I5T3		X	X	Transport	Transport
PF3D7_1347200	nucleoside transporter 1 (NT1)	PF13_0252	Q8IDM6		X	X	Transport	Transport
PF3D7_1412700	AAA family ATPase, putative	PF14_0126	Q8ILW7		X	X	Transport	Transport
PF3D7_0104300	ubiquitin carboxyl-terminal hydrolase 1, putative (UBP1)	PFA0220w	Q8I296	X			Hydrolase	Ubiquitination
PF3D7_0704600	E3 ubiquitin-protein ligase (UT)	MAL7P1.19	C0H4K6		X		Ligase	Ubiquitination
PF3D7_0722300	ubiquitin carboxyl-terminal hydrolase, putative	MAL7P1.120	Q8IBN0	X			Hydrolase	Ubiquitination
PF3D7_0807800	26S proteasome regulatory subunit RPN10, putative (RPN10)	PF08_0109	Q8IAR6		X	X	Proteasome	Ubiquitination
PF3D7_0826100	E3 ubiquitin-protein ligase, putative	MAL8P1.23	Q8IB94	X			Ligase	Ubiquitination
PF3D7_1125800	kelch protein, putative	PF11_0268	Q8IIA6	X			Binding	Ubiquitination
PF3D7_1343700	kelch protein K13 (K13)	PF13_0238	Q8IDQ2		X	X	Binding	Ubiquitination
PF3D7_1468500	derlin-1 (DER1-1)	PF14_0653	Q8IKF2		X	X	Transport	Ubiquitination
PF3D7_0104100	conserved Plasmodium membrane protein, unknown function	PFA0205w	Q8I299	X			Unknown function	Unknown function
PF3D7_0108300	conserved Plasmodium protein, unknown function	PFA0410w	Q8I259		X	X	Unknown function	Unknown function
PF3D7_0212400	conserved Plasmodium membrane protein, unknown function	PFB0555c	O96204	X			Unknown function	Unknown function
PF3D7_0212500	conserved Plasmodium protein, unknown function	PFB0560w	O96205		X		Unknown function	Unknown function
PF3D7_0213900	conserved Plasmodium protein, unknown function	PFB0630c	O96219		X		Unknown function	Unknown function
PF3D7_0214300	conserved Plasmodium protein, unknown function	PFB0650w	O96223		X		Unknown function	Unknown function
PF3D7_0217900	conserved Plasmodium protein, unknown function	PFB0835c	O96259		X	X	Unknown function	Unknown function
PF3D7_0307900	conserved Plasmodium protein, unknown function	PFC0335c	O77320	X			Unknown function	Unknown function
PF3D7_0313900	conserved Plasmodium protein, unknown function	PFC0580c	O97257	X			Unknown function	Unknown function
PF3D7_0316200	conserved Plasmodium protein, unknown function	PFC0705c	O77393	X			Unknown function	Unknown function
PF3D7_0317300	conserved Plasmodium protein, unknown function	PFC0760c	O77384		X	X	Unknown function	Unknown function
PF3D7_0404300	conserved Plasmodium protein, unknown function	PFD0207c	Q8I1Y6	X			Unknown function	Unknown function
PF3D7_0411000	conserved Plasmodium protein, unknown function	PFD0545w	Q9U0H8		X		Unknown function	Unknown function
PF3D7_0417400	conserved Plasmodium protein, unknown function	PFD0840w	C0H4B0	X			Unknown function	Unknown function
PF3D7_0418000	conserved Plasmodium protein, unknown function	PFD0872w	C0H4B3	X			Unknown function	Unknown function
PF3D7_0419400	conserved Plasmodium protein, unknown function	PFD0940w	Q8I1P3	X			Unknown function	Unknown function
PF3D7_0421700	conserved Plasmodium protein, unknown function	PFD1030c	C0H4B8	X			Unknown function	Unknown function
PF3D7_0504800	conserved Plasmodium protein, unknown function	PFE0235c	C0H4C4	X			Unknown function	Unknown function
PF3D7_0505000	conserved Plasmodium membrane protein, unknown function	PFE0245c	C0H4C6	X			Unknown function	Unknown function
PF3D7_0506500	conserved Plasmodium protein, unknown function	PFE0320w	C0H4C9	X			Unknown function	Unknown function
PF3D7_0508900	conserved Plasmodium protein, unknown function	PFE0440w	Q8I414	X			Unknown function	Unknown function
PF3D7_0513200	conserved Plasmodium protein, unknown function	PFE0655w	Q8I3X5	X			Unknown function	Unknown function
PF3D7_0520800	conserved Plasmodium protein, unknown function	PFE1045c	Q8I3Q3	X			Unknown function	Unknown function
PF3D7_0522400	conserved Plasmodium protein, unknown function	PFE1120w	C0H4F8	X			Unknown function	Unknown function
PF3D7_0525200	conserved Plasmodium protein, unknown function	PFE1255w	Q8I3L3		X	X	Unknown function	Unknown function
PF3D7_0526600	conserved Plasmodium protein, unknown function	PFE1325w	Q8I3J9	X			Unknown function	Unknown function
PF3D7_0530700	conserved Plasmodium protein, unknown function	PFE1535w	Q8I3G1	X			Unknown function	Unknown function
PF3D7_0604000	conserved Plasmodium protein, unknown function	PFF0195c	C6KSN8	X			Unknown function	Unknown function
PF3D7_0606600	conserved Plasmodium protein, unknown function	PFF0325c	C6KSR4	X			Unknown function	Unknown function
PF3D7_0607700	conserved Plasmodium protein, unknown function	PFF0380w	C6KSS5		X		Unknown function	Unknown function
PF3D7_0609000	conserved Plasmodium protein, unknown function	PFF0445w	C6KST7	X			Unknown function	Unknown function
PF3D7_0609700	conserved Plasmodium protein, unknown function	PFF0480w	C6KSU4		X		Unknown function	Unknown function
PF3D7_0615900	conserved Plasmodium protein, unknown function	PFF0770c	C6KT00		X		Unknown function	Unknown function
PF3D7_0616600	conserved Plasmodium protein, unknown function	PFF0805c	C6KT07	X			Unknown function	Unknown function
PF3D7_0619800	conserved Plasmodium membrane protein, unknown function	PFF0965c	C6KT38	X			Unknown function	Unknown function
PF3D7_0703000	conserved Plasmodium protein, unknown function	PF07_0010	Q8IC40	X			Unknown function	Unknown function
PF3D7_0703200	conserved Plasmodium protein, unknown function	PF07_0012	Q8IC38	X			Unknown function	Unknown function
PF3D7_0703400	conserved Plasmodium protein, unknown function	PF07_0013	Q8IC36		X	X	Unknown function	Unknown function
PF3D7_0703800	conserved Plasmodium protein, unknown function	PF07_0014	Q8IC32	X			Unknown function	Unknown function
PF3D7_0703900	conserved Plasmodium membrane protein, unknown function	MAL7P1.15	Q8IC31	X			Unknown function	Unknown function
PF3D7_0707200	conserved Plasmodium protein, unknown function	MAL7P1.207	C0H4L9,Q8IAJ8		X		Unknown function	Unknown function
PF3D7_0710200	conserved Plasmodium protein, unknown function	PF07_0042	Q8IBY8	X			Unknown function	Unknown function
PF3D7_0711200	conserved Plasmodium protein, unknown function	MAL7P1.35	Q8IBX8	X			Unknown function	Unknown function
PF3D7_0713900	conserved Plasmodium protein, unknown function	PF07_0053	C0H4M8	X			Unknown function	Unknown function
PF3D7_0716700	conserved Plasmodium protein, unknown function	PF07_0069	Q8IBT3		X	X	Unknown function	Unknown function
PF3D7_0721000	conserved Plasmodium membrane protein, unknown function	PF07_0086	Q8IBP1	X			Unknown function	Unknown function
PF3D7_0723900	conserved Plasmodium protein, unknown function	MAL7P1.126	Q8IBL4		X	X	Unknown function	Unknown function
PF3D7_0724100	conserved Plasmodium protein, unknown function	MAL7P1.129	Q8IBL1		X	X	Unknown function	Unknown function
PF3D7_0724700	conserved Plasmodium protein, unknown function	MAL7P1.134	C0H4P2	X			Unknown function	Unknown function
PF3D7_0725100	conserved Plasmodium membrane protein, unknown function	MAL7P1.138	Q8IBK0	X			Unknown function	Unknown function
PF3D7_0726400	conserved Plasmodium membrane protein, unknown function	MAL7P1.146	C0H4P4	X			Unknown function	Unknown function
PF3D7_0727100	conserved Plasmodium protein, unknown function	MAL7P1.149	C0H4P6	X			Unknown function	Unknown function
PF3D7_0728100	conserved Plasmodium membrane protein, unknown function	PF07_0118	Q8IBH6	X			Unknown function	Unknown function
PF3D7_0801900	conserved Plasmodium protein, unknown function	MAL8P1.154	C0H4R0	X			Unknown function	Unknown function
PF3D7_0804500	conserved Plasmodium membrane protein, unknown function	MAL8P1.139	Q8IAP1	X			Unknown function	Unknown function
PF3D7_0804700	conserved Plasmodium protein, unknown function	PF08_0122	Q8IAP3		X		Unknown function	Unknown function
PF3D7_0808000	conserved Plasmodium protein, unknown function	MAL8P1.124	C0H4S9		X	X	Unknown function	Unknown function
PF3D7_0809400	conserved Plasmodium protein, unknown function	PF08_0101	Q8IAS9		X	X	Unknown function	Unknown function
PF3D7_0812900	probable protein, unknown function	MAL8P1.97	Q8IAW4		X		Unknown function	Unknown function
PF3D7_0816300	conserved Plasmodium protein, unknown function	MAL8P1.80	C0H4U8		X		Unknown function	Unknown function
PF3D7_0817600	conserved Plasmodium protein, unknown function	PF08_0058	Q8IB11		X	X	Unknown function	Unknown function
PF3D7_0820900	conserved Plasmodium protein, unknown function	MAL8P1.54	Q8IB43	X			Unknown function	Unknown function
PF3D7_0827600	conserved Plasmodium protein, unknown function	MAL8P1.18	Q8IBA8	X			Unknown function	Unknown function
PF3D7_0903300	conserved Plasmodium membrane protein, unknown function	PFI0160w	C0H517	X			Unknown function	Unknown function
PF3D7_0908200	conserved Plasmodium protein, unknown function	PFI0395w	Q8I369		X	X	Unknown function	Unknown function
PF3D7_0909100	conserved Plasmodium membrane protein, unknown function	PFI0440w	C0H528		X		Unknown function	Unknown function
PF3D7_0910200	conserved Plasmodium protein, unknown function	PFI0495w	Q8I350	X			Unknown function	Unknown function
PF3D7_0911600	conserved Plasmodium protein, unknown function	PFI0565w	C0H534	X			Unknown function	Unknown function
PF3D7_0912000	conserved Plasmodium protein, unknown function	PFI0585c	Q8I332		X	X	Unknown function	Unknown function
PF3D7_0912600	conserved Plasmodium protein, unknown function	PFI0615w	Q8I326		X	X	Unknown function	Unknown function
PF3D7_0916400	conserved Plasmodium protein, unknown function	PFI0805w	C0H539		X	X	Unknown function	Unknown function
PF3D7_0917400	conserved Plasmodium protein, unknown function	PFI0850w	Q8I2X9		X		Unknown function	Unknown function
PF3D7_0920400	conserved Plasmodium protein, unknown function	PFI1000w	Q8I2U9	X			Unknown function	Unknown function
PF3D7_0922800	conserved Plasmodium protein, unknown function	PFI1120c	C0H552	X			Unknown function	Unknown function
PF3D7_0923400	conserved Plasmodium protein, unknown function	PFI1150w	Q8I2S2	X			Unknown function	Unknown function
PF3D7_0924500	conserved Plasmodium membrane protein, unknown function	PFI1205c	C0H557	X			Unknown function	Unknown function
PF3D7_1008100	conserved Plasmodium protein, unknown function	PF10_0079	Q8IJW2		X	X	Unknown function	Unknown function
PF3D7_1014800	conserved Plasmodium protein, unknown function	PF10_0145	Q8IJP7	X			Unknown function	Unknown function
PF3D7_1021100	conserved Plasmodium protein, unknown function	PF10_0205	Q8IJJ2	X			Unknown function	Unknown function
PF3D7_1021700	conserved Plasmodium membrane protein, unknown function	PF10_0211	Q8IJI6	X			Unknown function	Unknown function
PF3D7_1024900	conserved Plasmodium protein, unknown function	PF10_0243	Q8IJF5	X			Unknown function	Unknown function
PF3D7_1025500	conserved Plasmodium protein, unknown function	PF10_0250	Q8IJE8	X			Unknown function	Unknown function
PF3D7_1114900	conserved Plasmodium protein, unknown function	PF11_0158	Q8IIL3		X		Unknown function	Unknown function
PF3D7_1117200	conserved Plasmodium protein, unknown function	PF11_0178	Q8IIJ5		X		Unknown function	Unknown function
PF3D7_1128900	conserved Plasmodium protein, unknown function	PF11_0300	Q8II74		X		Unknown function	Unknown function
PF3D7_1140700	conserved Plasmodium protein, unknown function	PF11_0418	Q8IHV8		X	X	Unknown function	Unknown function
PF3D7_1141100	conserved Plasmodium protein, unknown function	PF11_0422	Q8IHV4		X		Unknown function	Unknown function
PF3D7_1206300	conserved Plasmodium protein, unknown function	PFL0315c	Q8I5Y2	X			Unknown function	Unknown function
PF3D7_1208100	conserved Plasmodium protein, unknown function	PFL0405w	Q8I5W6	X			Unknown function	Unknown function
PF3D7_1211200	conserved Plasmodium protein, unknown function	PFL0555c	Q8I5T8	X			Unknown function	Unknown function
PF3D7_1302900	conserved Plasmodium protein, unknown function	PF13_0015	Q8IET6	X			Unknown function	Unknown function
PF3D7_1303800	conserved Plasmodium protein, unknown function	MAL13P1.19	Q8IES7	X			Unknown function	Unknown function
PF3D7_1305300	conserved Plasmodium protein, unknown function	MAL13P1.26	C0H5A0	X			Unknown function	Unknown function
PF3D7_1308400	conserved Plasmodium protein, unknown function	MAL13P1.39	C0H5A6	X			Unknown function	Unknown function
PF3D7_1312800	conserved Plasmodium protein, unknown function	PF13_0072	Q8IEJ4		X	X	Unknown function	Unknown function
PF3D7_1313800	conserved Plasmodium membrane protein, unknown function	MAL13P1.70	C0H5B3	X			Unknown function	Unknown function
PF3D7_1318300	conserved Plasmodium protein, unknown function	PF13_0101	Q8IED3		X	X	Unknown function	Unknown function
PF3D7_1318900	conserved Plasmodium protein, unknown function	PF13_0103	Q8IEC7	X			Unknown function	Unknown function
PF3D7_1322400	conserved Plasmodium protein, unknown function	MAL13P1.125	Q8IE91		X	X	Unknown function	Unknown function
PF3D7_1324300	conserved Plasmodium membrane protein, unknown function	MAL13P1.133	Q8IE74	X			Unknown function	Unknown function
PF3D7_1326600	conserved Plasmodium protein, unknown function	PF13_0148	C0H5D9	X			Unknown function	Unknown function
PF3D7_1328500	alpha/beta-hydrolase, putative	PF13_0153	Q8IE45		X	X	peptidase	unknown function
PF3D7_1330500	conserved Plasmodium protein, unknown function	PF13_0164	Q8IE21	X			Unknown function	Unknown function
PF3D7_1339700	conserved Plasmodium protein, unknown function	MAL13P1.202	Q8IDT8		X		Unknown function	Unknown function
PF3D7_1344300	conserved protein, unknown function	MAL13P1.405	C0H5H1	X			Unknown function	Unknown function
PF3D7_1346400	conserved Plasmodium protein, unknown function	MAL13P1.234	C0H5H6	X			Unknown function	Unknown function
PF3D7_1347900	conserved Plasmodium protein, unknown function	MAL13P1.239	Q8IDM0	X			Unknown function	Unknown function
PF3D7_1349500	conserved Plasmodium protein, unknown function	MAL13P1.249	Q8IDK4	X			Unknown function	Unknown function
PF3D7_1351200	conserved Plasmodium protein, unknown function	MAL13P1.258	Q8IDI7		X		Unknown function	Unknown function
PF3D7_1359600	conserved Plasmodium protein, unknown function	MAL13P1.295	C0H5J2	X			Unknown function	Unknown function
PF3D7_1359700	conserved Plasmodium protein, unknown function	MAL13P1.296	C0H5J3	X			Unknown function	Unknown function
PF3D7_1362700	conserved Plasmodium protein, unknown function	MAL13P1.313	C0H5K2	X			Unknown function	Unknown function
PF3D7_1366300	conserved Plasmodium protein, unknown function	MAL13P1.333	Q8ID45,Q8ID46	X			Unknown function	Unknown function
PF3D7_1402800	conserved Plasmodium protein, unknown function	PF14_0029	Q8IM62	X			Unknown function	Unknown function
PF3D7_1406200	conserved Plasmodium protein, unknown function	PF14_0059	Q8IM32		X	X	Unknown function	Unknown function
PF3D7_1407600	conserved Plasmodium protein, unknown function	PF14_0073	Q8IM18		X	X	Unknown function	Unknown function
PF3D7_1408700	conserved Plasmodium protein, unknown function	PF14_0084	Q8IM09	X			Unknown function	Unknown function
PF3D7_1411000.1	conserved Plasmodium protein, unknown function	PF14_0108	Q8ILY5	X			Unknown function	Unknown function
PF3D7_1411000.2	conserved Plasmodium protein, unknown function	PF14_0108		X			Unknown function	Unknown function
PF3D7_1412400	conserved Plasmodium protein, unknown function	PF14_0123	Q8ILX0	X			Unknown function	Unknown function
PF3D7_1417600	conserved Plasmodium protein, unknown function	PF14_0175	Q8ILR9		X		Unknown function	Unknown function
PF3D7_1422400	conserved Plasmodium protein, unknown function	PF14_0214	Q8ILM9	X			Unknown function	Unknown function
PF3D7_1422700	conserved Plasmodium protein, unknown function	PF14_0217	Q8ILM6	X			Unknown function	Unknown function
PF3D7_1423500	conserved Plasmodium protein, unknown function	PF14_0226	Q8ILL7		X	X	Unknown function	Unknown function
PF3D7_1433400	conserved Plasmodium membrane protein, unknown function	PF14_0315	Q8ILC9	X			Unknown function	Unknown function
PF3D7_1433800	conserved Plasmodium protein, unknown function	PF14_0319	Q8ILC5		X	X	Unknown function	Unknown function
PF3D7_1442700	conserved Plasmodium protein, unknown function	PF14_0405	Q8IL44	X			Unknown function	Unknown function
PF3D7_1448500	conserved Plasmodium protein, unknown function	PF14_0463	Q8IKY8	X			Unknown function	Unknown function
PF3D7_1450800	conserved Plasmodium protein, unknown function	PF14_0483	Q8IKW8	X			Unknown function	Unknown function
PF3D7_1451200	conserved Plasmodium protein, unknown function	PF14_0487	Q8IKW4	X			Unknown function	Unknown function
PF3D7_1452600	conserved Plasmodium protein, unknown function	PF14_0501	Q8IKV0		X	X	Unknown function	Unknown function
PF3D7_1457900	conserved Plasmodium protein, unknown function	PF14_0552	Q8IKQ1	X			Unknown function	Unknown function
PF3D7_1460500	conserved Plasmodium protein, unknown function	PF14_0577	Q8IKM7		X	X	Unknown function	Unknown function
PF3D7_1461100	conserved Plasmodium protein, unknown function	PF14_0583	Q8IKM1		X		Unknown function	Unknown function
PF3D7_1461800	conserved Plasmodium protein, unknown function	PF14_0588	Q8IKL6	X			Unknown function	Unknown function
PF3D7_1462400	conserved Plasmodium protein, unknown function	PF14_0594	Q8IKL0	X			Unknown function	Unknown function
PF3D7_1464500	conserved Plasmodium membrane protein, unknown function	PF14_0613	Q8IKJ2	X			Unknown function	Unknown function
PF3D7_1466200	conserved Plasmodium protein, unknown function	PF14_0631	Q8IKH4		X	X	Unknown function	Unknown function
PF3D7_1467600	conserved Plasmodium protein, unknown function	PF14_0644	Q8IKG1	X			Unknown function	Unknown function
PF3D7_1470100	conserved Plasmodium protein, unknown function	PF14_0668	Q8IKD7	X			Unknown function	Unknown function
PF3D7_1474000	probable protein, unknown function	PF14_0708	Q8IK98	X			Unknown function	Unknown function
PF3D7_1474200	conserved Plasmodium membrane protein, unknown function	PF14_0710	Q8IK96	X			Unknown function	Unknown function
